# Supplementary material for: MoSET1 (Histone H3K4 Methyltransferase in Magnaporthe oryzae) Regulates Global Gene Expression during Infection-Related Morphogenesis
Source: PLoS Genet. 2015 Jul 31;11(7):e1005385. doi: 10.1371/journal.pgen.1005385 (PMC4521839; doi:10.1371/journal.pgen.1005385)
Supplement: S4 Table — (XLSX) [file pgen.1005385.s017.xlsx]

## Sheet: enriched in GT_GO
Table S4 Over-represented GO categories in genes differentially enriched for H3K4me2/me3 between mycelia and germtubes (mycelia < germtubes)
H3K4me2								H3K4me3
GOBPID	Pvalue	FDR	OddsRatio	ExpCount	Count	Size	Term	GOBPID	Pvalue	FDR	OddsRatio	ExpCount	Count	Size	Term
GO:0007166	8.91784e-05	0.00277513	21.048	0.24677	4	23	cell surface receptor signaling pathway	GO:0006200	2.3464e-15	2.16338e-13	14.7568	2.38756	21	58	ATP catabolic process
GO:0008277	0.000132149	0.00277513	42.028	0.107291	3	10	regulation of G-protein coupled receptor protein signaling pathway	GO:0009169	2.3464e-15	2.16338e-13	14.7568	2.38756	21	58	purine ribonucleoside monophosphate catabolic process
GO:0010648	0.000132149	0.00277513	42.028	0.107291	3	10	negative regulation of cell communication	GO:0009158	2.3464e-15	2.16338e-13	14.7568	2.38756	21	58	ribonucleoside monophosphate catabolic process
GO:0023057	0.000132149	0.00277513	42.028	0.107291	3	10	negative regulation of signaling	GO:0009125	2.3464e-15	2.16338e-13	14.7568	2.38756	21	58	nucleoside monophosphate catabolic process
GO:0023021	0.000132149	0.00277513	42.028	0.107291	3	10	termination of signal transduction	GO:0009128	2.3464e-15	2.16338e-13	14.7568	2.38756	21	58	purine nucleoside monophosphate catabolic process
GO:0048585	0.000132149	0.00277513	42.028	0.107291	3	10	negative regulation of response to stimulus	GO:0046034	3.02948e-15	2.32765e-13	10.5074	3.62251	25	88	ATP metabolic process
GO:0045744	0.000132149	0.00277513	42.028	0.107291	3	10	negative regulation of G-protein coupled receptor protein signaling pathway	GO:0009167	2.67548e-13	1.54175e-11	8.24195	4.32231	25	105	purine ribonucleoside monophosphate metabolic process
GO:0038032	0.000132149	0.00277513	42.028	0.107291	3	10	termination of G-protein coupled receptor signaling pathway	GO:0009126	2.67548e-13	1.54175e-11	8.24195	4.32231	25	105	purine nucleoside monophosphate metabolic process
GO:0009968	0.000132149	0.00277513	42.028	0.107291	3	10	negative regulation of signal transduction	GO:0009161	1.04088e-12	5.3316e-11	7.65623	4.5693	25	111	ribonucleoside monophosphate metabolic process
GO:0071804	0.00110485	0.0183334	64.0426	0.0536457	2	5	cellular potassium ion transport	GO:0009123	1.29313e-12	5.96133e-11	7.56646	4.61047	25	112	nucleoside monophosphate metabolic process
GO:0071805	0.00110485	0.0183334	64.0426	0.0536457	2	5	potassium ion transmembrane transport	GO:0009205	5.59054e-10	2.2898e-08	5.20441	6.46289	26	157	purine ribonucleoside triphosphate metabolic process
GO:0007186	0.00116403	0.0183334	17.2673	0.214583	3	20	G-protein coupled receptor signaling pathway	GO:0009199	6.45715e-10	2.2898e-08	5.16377	6.50405	26	158	ribonucleoside triphosphate metabolic process
GO:0006813	0.00386971	0.0562597	27.4225	0.0965623	2	9	potassium ion transport	GO:0009144	6.45715e-10	2.2898e-08	5.16377	6.50405	26	158	purine nucleoside triphosphate metabolic process
GO:0048523	0.0075233	0.101565	8.35342	0.407707	3	38	negative regulation of cellular process	GO:0009141	7.44882e-10	2.45279e-08	5.12374	6.54522	26	159	nucleoside triphosphate metabolic process
GO:0048519	0.0106014	0.133578	7.30109	0.461353	3	43	negative regulation of biological process	GO:0009166	2.16653e-09	6.24232e-08	5.46066	5.43376	23	132	nucleotide catabolic process
GO:0015672	0.0151331	0.167632	6.34026	0.525728	3	49	monovalent inorganic cation transport	GO:1901292	2.16653e-09	6.24232e-08	5.46066	5.43376	23	132	nucleoside phosphate catabolic process
GO:0010646	0.0168519	0.167632	6.07337	0.547186	3	51	regulation of cell communication	GO:0046128	3.7764e-09	8.5905e-08	4.68642	7.03919	26	171	purine ribonucleoside metabolic process
GO:0023051	0.0168519	0.167632	6.07337	0.547186	3	51	regulation of signaling	GO:0042278	3.7764e-09	8.5905e-08	4.68642	7.03919	26	171	purine nucleoside metabolic process
GO:0009966	0.0168519	0.167632	6.07337	0.547186	3	51	regulation of signal transduction	GO:0046130	4.7916e-09	8.5905e-08	5.44775	5.18677	22	126	purine ribonucleoside catabolic process
GO:0048583	0.019628	0.185485	5.71228	0.579374	3	54	regulation of response to stimulus	GO:0009203	4.7916e-09	8.5905e-08	5.44775	5.18677	22	126	ribonucleoside triphosphate catabolic process
GO:0006855	0.0318502	0.261726	47.0417	0.0321874	1	3	drug transmembrane transport	GO:0009207	4.7916e-09	8.5905e-08	5.44775	5.18677	22	126	purine ribonucleoside triphosphate catabolic process
GO:0042493	0.0318502	0.261726	47.0417	0.0321874	1	3	response to drug	GO:0006152	4.7916e-09	8.5905e-08	5.44775	5.18677	22	126	purine nucleoside catabolic process
GO:0015893	0.0318502	0.261726	47.0417	0.0321874	1	3	drug transport	GO:0046434	5.33149e-09	8.5905e-08	5.16848	5.68075	23	138	organophosphate catabolic process
GO:0005975	0.0352774	0.27781	2.31645	3.85176	8	359	carbohydrate metabolic process	GO:0009164	5.59035e-09	8.5905e-08	5.39461	5.22794	22	127	nucleoside catabolic process
GO:1902222	0.0422445	0.28515	31.3542	0.0429166	1	4	erythrose 4-phosphate/phosphoenolpyruvate family amino acid catabolic process	GO:0009154	5.59035e-09	8.5905e-08	5.39461	5.22794	22	127	purine ribonucleotide catabolic process
GO:0006559	0.0422445	0.28515	31.3542	0.0429166	1	4	L-phenylalanine catabolic process	GO:0009143	5.59035e-09	8.5905e-08	5.39461	5.22794	22	127	nucleoside triphosphate catabolic process
GO:0006570	0.0422445	0.28515	31.3542	0.0429166	1	4	tyrosine metabolic process	GO:0009146	5.59035e-09	8.5905e-08	5.39461	5.22794	22	127	purine nucleoside triphosphate catabolic process
GO:0000103	0.0422445	0.28515	31.3542	0.0429166	1	4	sulfate assimilation	GO:0009261	5.59035e-09	8.5905e-08	5.39461	5.22794	22	127	ribonucleotide catabolic process
GO:1902221	0.0525294	0.32026	23.5104	0.0536457	1	5	erythrose 4-phosphate/phosphoenolpyruvate family amino acid metabolic process	GO:0042454	5.59035e-09	8.5905e-08	5.39461	5.22794	22	127	ribonucleoside catabolic process
GO:0006558	0.0525294	0.32026	23.5104	0.0536457	1	5	L-phenylalanine metabolic process	GO:1901658	5.59035e-09	8.5905e-08	5.39461	5.22794	22	127	glycosyl compound catabolic process
GO:0009074	0.0525294	0.32026	23.5104	0.0536457	1	5	aromatic amino acid family catabolic process	GO:0072523	7.57236e-09	1.09089e-07	5.2913	5.31027	22	129	purine-containing compound catabolic process
GO:0007165	0.0580724	0.320309	2.93066	1.46989	4	137	signal transduction	GO:0006195	7.57236e-09	1.09089e-07	5.2913	5.31027	22	129	purine nucleotide catabolic process
GO:0023052	0.0580724	0.320309	2.93066	1.46989	4	137	signaling	GO:0034655	9.43845e-09	1.31852e-07	4.99007	5.84541	23	142	nucleobase-containing compound catabolic process
GO:0044700	0.0580724	0.320309	2.93066	1.46989	4	137	single organism signaling	GO:0009150	1.154e-08	1.51998e-07	4.40316	7.40968	26	180	purine ribonucleotide metabolic process
GO:0042822	0.0627061	0.320309	18.8042	0.0643749	1	6	pyridoxal phosphate metabolic process	GO:0009119	1.154e-08	1.51998e-07	4.40316	7.40968	26	180	ribonucleoside metabolic process
GO:0042823	0.0627061	0.320309	18.8042	0.0643749	1	6	pyridoxal phosphate biosynthetic process	GO:0009259	2.07601e-08	2.58659e-07	4.25965	7.6155	26	185	ribonucleotide metabolic process
GO:0030259	0.0627061	0.320309	18.8042	0.0643749	1	6	lipid glycosylation	GO:0006163	2.07601e-08	2.58659e-07	4.25965	7.6155	26	185	purine nucleotide metabolic process
GO:0007154	0.0879519	0.437445	2.5189	1.6952	4	158	cell communication	GO:0019693	2.32843e-08	2.82476e-07	4.23202	7.65667	26	186	ribose phosphate metabolic process
								GO:0046700	2.4359e-08	2.87936e-07	4.7051	6.13357	23	149	heterocycle catabolic process
								GO:0019439	2.77522e-08	3.12044e-07	4.66695	6.17473	23	150	aromatic compound catabolic process
								GO:0044270	2.77522e-08	3.12044e-07	4.66695	6.17473	23	150	cellular nitrogen compound catabolic process
								GO:1901361	4.07482e-08	4.4726e-07	4.55604	6.29823	23	153	organic cyclic compound catabolic process
								GO:0072521	5.07606e-08	5.44201e-07	4.0479	7.94482	26	193	purine-containing compound metabolic process
								GO:1901136	5.36422e-08	5.62024e-07	4.66375	5.88658	22	143	carbohydrate derivative catabolic process
								GO:0009116	7.78275e-08	7.79967e-07	3.94946	8.10948	26	197	nucleoside metabolic process
								GO:1901657	7.78275e-08	7.79967e-07	3.94946	8.10948	26	197	glycosyl compound metabolic process
								GO:0009117	3.79277e-07	3.72014e-06	3.50413	9.34443	27	227	nucleotide metabolic process
								GO:0006753	4.9618e-07	4.7654e-06	3.44987	9.46792	27	230	nucleoside phosphate metabolic process
								GO:0019637	2.16487e-06	2.01597e-05	2.91278	12.7199	31	309	organophosphate metabolic process
								GO:1901565	2.18652e-06	2.01597e-05	3.63597	7.24502	22	176	organonitrogen compound catabolic process
								GO:0055086	3.56681e-06	3.20381e-05	3.06739	10.4559	27	254	nucleobase-containing small molecule metabolic process
								GO:0006796	3.61385e-06	3.20381e-05	2.3627	23.6286	46	574	phosphate-containing compound metabolic process
								GO:0006793	6.4091e-06	5.57471e-05	2.303	24.1226	46	586	phosphorus metabolic process
								GO:1901135	6.37901e-05	0.000544578	2.55217	12.226	27	297	carbohydrate derivative metabolic process
								GO:0044248	6.56056e-05	0.000549894	2.59559	11.5673	26	281	cellular catabolic process
								GO:0008152	9.60162e-05	0.000790419	2.42632	152.269	171	3699	metabolic process
								GO:1901575	0.000331356	0.00267992	2.24243	14.2019	28	345	organic substance catabolic process
								GO:0009058	0.000496707	0.00394796	1.71197	47.6278	68	1157	biosynthetic process
								GO:0009056	0.00092829	0.00725325	2.05482	15.8896	29	386	catabolic process
								GO:0005980	0.0016859	0.0101725	#DIV/0!	0.0823298	2	2	glycogen catabolic process
								GO:0002252	0.0016859	0.0101725	#DIV/0!	0.0823298	2	2	immune effector process
								GO:0002831	0.0016859	0.0101725	#DIV/0!	0.0823298	2	2	regulation of response to biotic stimulus
								GO:0051707	0.0016859	0.0101725	#DIV/0!	0.0823298	2	2	response to other organism
								GO:0002697	0.0016859	0.0101725	#DIV/0!	0.0823298	2	2	regulation of immune effector process
								GO:0009062	0.0016859	0.0101725	#DIV/0!	0.0823298	2	2	fatty acid catabolic process
								GO:0009615	0.0016859	0.0101725	#DIV/0!	0.0823298	2	2	response to virus
								GO:0002682	0.0016859	0.0101725	#DIV/0!	0.0823298	2	2	regulation of immune system process
								GO:0009607	0.0016859	0.0101725	#DIV/0!	0.0823298	2	2	response to biotic stimulus
								GO:0031347	0.0016859	0.0101725	#DIV/0!	0.0823298	2	2	regulation of defense response
								GO:0050688	0.0016859	0.0101725	#DIV/0!	0.0823298	2	2	regulation of defense response to virus
								GO:0043900	0.0016859	0.0101725	#DIV/0!	0.0823298	2	2	regulation of multi-organism process
								GO:0051607	0.0016859	0.0101725	#DIV/0!	0.0823298	2	2	defense response to virus
								GO:0019543	0.0016859	0.0101725	#DIV/0!	0.0823298	2	2	propionate catabolic process
								GO:0002376	0.0016859	0.0101725	#DIV/0!	0.0823298	2	2	immune system process
								GO:0019626	0.0016859	0.0101725	#DIV/0!	0.0823298	2	2	short-chain fatty acid catabolic process
								GO:0019629	0.0016859	0.0101725	#DIV/0!	0.0823298	2	2	propionate catabolic process, 2-methylcitrate cycle
								GO:0044710	0.00169909	0.0101725	1.58283	60.7594	80	1476	single-organism metabolic process
								GO:0006139	0.00243801	0.0144093	1.61094	43.0996	60	1047	nucleobase-containing compound metabolic process
								GO:0080134	0.00492032	0.0276618	47.0753	0.123495	2	3	regulation of response to stress
								GO:0072329	0.00492032	0.0276618	47.0753	0.123495	2	3	monocarboxylic acid catabolic process
								GO:0019541	0.00492032	0.0276618	47.0753	0.123495	2	3	propionate metabolic process
								GO:0046459	0.00492032	0.0276618	47.0753	0.123495	2	3	short-chain fatty acid metabolic process
								GO:0044281	0.00519436	0.0288506	1.6883	24.3696	37	592	small molecule metabolic process
								GO:0034641	0.00935311	0.0513307	1.48539	46.5575	61	1131	cellular nitrogen compound metabolic process
								GO:0006952	0.00957424	0.0519262	23.5323	0.16466	2	4	defense response
								GO:1901360	0.0108609	0.0582197	1.46858	47.7924	62	1161	organic cyclic compound metabolic process
								GO:0006725	0.0109976	0.0582745	1.47321	45.9812	60	1117	cellular aromatic compound metabolic process
								GO:0046483	0.0114318	0.0598873	1.46955	46.0635	60	1119	heterocycle metabolic process
								GO:0009251	0.0155265	0.0769647	15.6846	0.205824	2	5	glucan catabolic process
								GO:0071804	0.0155265	0.0769647	15.6846	0.205824	2	5	cellular potassium ion transport
								GO:0071805	0.0155265	0.0769647	15.6846	0.205824	2	5	potassium ion transmembrane transport
								GO:0044242	0.0155265	0.0769647	15.6846	0.205824	2	5	cellular lipid catabolic process
								GO:0044247	0.0155265	0.0769647	15.6846	0.205824	2	5	cellular polysaccharide catabolic process
								GO:0042822	0.0226635	0.108832	11.7608	0.246989	2	6	pyridoxal phosphate metabolic process
								GO:0042823	0.0226635	0.108832	11.7608	0.246989	2	6	pyridoxal phosphate biosynthetic process
								GO:0030259	0.0226635	0.108832	11.7608	0.246989	2	6	lipid glycosylation
								GO:1901564	0.0238741	0.113463	1.54578	21.6939	31	527	organonitrogen compound metabolic process
								GO:0000160	0.0304901	0.143428	5.05598	0.699803	3	17	phosphorelay signal transduction system
								GO:0006754	0.0329914	0.149425	3.63963	1.23495	4	30	ATP biosynthetic process
								GO:2000112	0.0355147	0.149425	1.58006	15.5603	23	378	regulation of cellular macromolecule biosynthetic process
								GO:0010556	0.0364553	0.149425	1.57523	15.6015	23	379	regulation of macromolecule biosynthetic process
								GO:0009145	0.0367	0.149425	3.50403	1.27611	4	31	purine nucleoside triphosphate biosynthetic process
								GO:0009206	0.0367	0.149425	3.50403	1.27611	4	31	purine ribonucleoside triphosphate biosynthetic process
								GO:0051252	0.0367866	0.149425	1.58957	14.7782	22	359	regulation of RNA metabolic process
								GO:2001141	0.0367866	0.149425	1.58957	14.7782	22	359	regulation of RNA biosynthetic process
								GO:0006355	0.0367866	0.149425	1.58957	14.7782	22	359	regulation of transcription, DNA-dependent
								GO:0009889	0.0374146	0.149425	1.57043	15.6427	23	380	regulation of biosynthetic process
								GO:0031326	0.0374146	0.149425	1.57043	15.6427	23	380	regulation of cellular biosynthetic process
								GO:0010468	0.0374146	0.149425	1.57043	15.6427	23	380	regulation of gene expression
								GO:0034654	0.0378796	0.149425	1.49552	20.7883	29	505	nucleobase-containing compound biosynthetic process
								GO:0006807	0.0388975	0.149425	1.33927	53.679	65	1304	nitrogen compound metabolic process
								GO:0060255	0.039848	0.149425	1.5445	16.5894	24	403	regulation of macromolecule metabolic process
								GO:0006536	0.040072	0.149425	7.83692	0.329319	2	8	glutamate metabolic process
								GO:0044275	0.040072	0.149425	7.83692	0.329319	2	8	cellular carbohydrate catabolic process
								GO:0009142	0.0406394	0.149425	3.37811	1.31728	4	32	nucleoside triphosphate biosynthetic process
								GO:0009201	0.0406394	0.149425	3.37811	1.31728	4	32	ribonucleoside triphosphate biosynthetic process
								GO:0030258	0.0409221	0.149425	4.42196	0.782133	3	19	lipid modification
								GO:0019915	0.0411649	0.149425	#DIV/0!	0.0411649	1	1	lipid storage
								GO:0019379	0.0411649	0.149425	#DIV/0!	0.0411649	1	1	sulfate assimilation, phosphoadenylyl sulfate reduction by phosphoadenylyl-sulfate reductase (thioredoxin)
								GO:0019419	0.0411649	0.149425	#DIV/0!	0.0411649	1	1	sulfate reduction
								GO:0019432	0.0411649	0.149425	#DIV/0!	0.0411649	1	1	triglyceride biosynthetic process
								GO:0006641	0.0411649	0.149425	#DIV/0!	0.0411649	1	1	triglyceride metabolic process
								GO:0006638	0.0411649	0.149425	#DIV/0!	0.0411649	1	1	neutral lipid metabolic process
								GO:0006639	0.0411649	0.149425	#DIV/0!	0.0411649	1	1	acylglycerol metabolic process
								GO:0019740	0.0411649	0.149425	#DIV/0!	0.0411649	1	1	nitrogen utilization
								GO:0046460	0.0411649	0.149425	#DIV/0!	0.0411649	1	1	neutral lipid biosynthetic process
								GO:0046463	0.0411649	0.149425	#DIV/0!	0.0411649	1	1	acylglycerol biosynthetic process
								GO:0006629	0.0416037	0.149838	1.80604	7.65667	13	186	lipid metabolic process
								GO:0006351	0.0421598	0.150664	1.5215	17.5362	25	426	transcription, DNA-dependent
								GO:0032774	0.043176	0.153109	1.51734	17.5774	25	427	RNA biosynthetic process
								GO:0005977	0.0501501	0.173828	6.71582	0.370484	2	9	glycogen metabolic process
								GO:0006813	0.0501501	0.173828	6.71582	0.370484	2	9	potassium ion transport
								GO:0006112	0.0501501	0.173828	6.71582	0.370484	2	9	energy reserve metabolic process
								GO:0080090	0.0635465	0.217	1.45975	17.4127	24	423	regulation of primary metabolic process
								GO:0031323	0.0635465	0.217	1.45975	17.4127	24	423	regulation of cellular metabolic process
								GO:0044262	0.0653252	0.221433	2.46528	2.18174	5	53	cellular carbohydrate metabolic process
								GO:0046129	0.0690995	0.230833	2.77813	1.56427	4	38	purine ribonucleoside biosynthetic process
								GO:0042451	0.0690995	0.230833	2.77813	1.56427	4	38	purine nucleoside biosynthetic process
								GO:0019219	0.0727521	0.241286	1.45747	15.9308	22	387	regulation of nucleobase-containing compound metabolic process
								GO:0051171	0.0743732	0.2449	1.45312	15.972	22	388	regulation of nitrogen compound metabolic process
								GO:0016180	0.0806439	0.256392	23.4118	0.0823298	1	2	snRNA processing
								GO:0045324	0.0806439	0.256392	23.4118	0.0823298	1	2	late endosome to vacuole transport
								GO:0045226	0.0806439	0.256392	23.4118	0.0823298	1	2	extracellular polysaccharide biosynthetic process
								GO:0046379	0.0806439	0.256392	23.4118	0.0823298	1	2	extracellular polysaccharide metabolic process
								GO:0019676	0.0806439	0.256392	23.4118	0.0823298	1	2	ammonia assimilation cycle
								GO:0044264	0.0812878	0.256669	3.21155	1.02912	3	25	cellular polysaccharide metabolic process
								GO:0031497	0.0848443	0.263463	4.69785	0.493979	2	12	chromatin assembly
								GO:0006334	0.0848443	0.263463	4.69785	0.493979	2	12	nucleosome assembly
								GO:0055085	0.0851539	0.263463	1.38753	19.7591	26	480	transmembrane transport
								GO:0019222	0.0904125	0.277868	1.39411	18.1125	24	440	regulation of metabolic process
								GO:0006073	0.0976401	0.288539	4.26979	0.535143	2	13	cellular glucan metabolic process
								GO:0051704	0.0976401	0.288539	4.26979	0.535143	2	13	multi-organism process
								GO:0034728	0.0976401	0.288539	4.26979	0.535143	2	13	nucleosome organization
								GO:0006333	0.0976401	0.288539	4.26979	0.535143	2	13	chromatin assembly or disassembly
								GO:0016042	0.0976401	0.288539	4.26979	0.535143	2	13	lipid catabolic process
								GO:0044042	0.0976401	0.288539	4.26979	0.535143	2	13	glucan metabolic process

## Sheet: depleted_in_GT_GO
Table S4 Over-represented GO categories in genes differentially enriched for H3K4me2/me3 between mycelia and germtubes (mycelia > germtubes)
H3K4me2								H3K4me3
GOBPID	Pvalue	FDR	OddsRatio	ExpCount	Count	Size	Term	GOBPID	Pvalue	FDR	OddsRatio	ExpCount	Count	Size	Term
GO:0009066	0.000680068	0.1613	8.44347	0.733085	5	27	aspartate family amino acid metabolic process	GO:0008204	0.000547844	0.0444667	25.2688	0.17298	3	10	ergosterol metabolic process
GO:0006555	0.000731519	0.1613	12.3083	0.434421	4	16	methionine metabolic process	GO:0016128	0.000547844	0.0444667	25.2688	0.17298	3	10	phytosteroid metabolic process
GO:0006189	0.00145606	0.179842	18.3347	0.244362	3	9	'de novo' IMP biosynthetic process	GO:0016129	0.000547844	0.0444667	25.2688	0.17298	3	10	phytosteroid biosynthetic process
GO:0046040	0.00203903	0.179842	15.7119	0.271513	3	10	IMP metabolic process	GO:0006696	0.000547844	0.0444667	25.2688	0.17298	3	10	ergosterol biosynthetic process
GO:0006188	0.00203903	0.179842	15.7119	0.271513	3	10	IMP biosynthetic process	GO:0044107	0.000547844	0.0444667	25.2688	0.17298	3	10	cellular alcohol metabolic process
GO:0000096	0.00361008	0.1823	7.37167	0.651631	4	24	sulfur amino acid metabolic process	GO:0044108	0.000547844	0.0444667	25.2688	0.17298	3	10	cellular alcohol biosynthetic process
GO:0044271	0.00400184	0.1823	1.92977	15.2862	26	563	cellular nitrogen compound biosynthetic process	GO:1901362	0.000929622	0.0596317	2.44929	10.3615	21	599	organic cyclic compound biosynthetic process
GO:0034654	0.00401635	0.1823	1.97688	13.7114	24	505	nucleobase-containing compound biosynthetic process	GO:0016126	0.000979576	0.0596317	19.6447	0.207576	3	12	sterol biosynthetic process
GO:0006790	0.00418226	0.1823	5.29172	1.08605	5	40	sulfur compound metabolic process	GO:0046165	0.00195148	0.0857357	14.7237	0.25947	3	15	alcohol biosynthetic process
GO:1901137	0.00443673	0.1823	3.11177	3.20385	9	118	carbohydrate derivative biosynthetic process	GO:0009058	0.00203397	0.0857357	2.03529	20.0138	32	1157	biosynthetic process
GO:0051179	0.00531	0.1823	1.7604	22.2369	34	819	localization	GO:0044249	0.00217555	0.0857357	2.05031	18.3705	30	1062	cellular biosynthetic process
GO:0019438	0.00665147	0.1823	1.8644	15.069	25	555	aromatic compound biosynthetic process	GO:0016125	0.00237208	0.0857357	13.5881	0.276768	3	16	sterol metabolic process
GO:0006865	0.00726846	0.1823	5.89067	0.787388	4	29	amino acid transport	GO:0006694	0.00284473	0.0857357	12.6147	0.294066	3	17	steroid biosynthetic process
GO:0003333	0.00726846	0.1823	5.89067	0.787388	4	29	amino acid transmembrane transport	GO:1901576	0.00295123	0.0857357	1.99969	18.7164	30	1082	organic substance biosynthetic process
GO:0006810	0.00743425	0.1823	1.72441	21.8568	33	805	transport	GO:0019362	0.00337145	0.0857357	11.7711	0.311364	3	18	pyridine nucleotide metabolic process
GO:0051234	0.007722	0.1823	1.71901	21.9111	33	807	establishment of localization	GO:0046496	0.00337145	0.0857357	11.7711	0.311364	3	18	nicotinamide nucleotide metabolic process
GO:0009168	0.00838482	0.1823	4.40276	1.27611	5	47	purine ribonucleoside monophosphate biosynthetic process	GO:0072524	0.00395411	0.0857357	11.0329	0.328662	3	19	pyridine-containing compound metabolic process
GO:0009127	0.00838482	0.1823	4.40276	1.27611	5	47	purine nucleoside monophosphate biosynthetic process	GO:0009084	0.00395411	0.0857357	11.0329	0.328662	3	19	glutamine family amino acid biosynthetic process
GO:0044765	0.00883026	0.1823	1.77941	17.051	27	628	single-organism transport	GO:1901617	0.00395411	0.0857357	11.0329	0.328662	3	19	organic hydroxy compound biosynthetic process
GO:1901362	0.00908047	0.1823	1.79186	16.2636	26	599	organic cyclic compound biosynthetic process	GO:0006526	0.0042368	0.0857357	29.1169	0.103788	2	6	arginine biosynthetic process
GO:0015849	0.00923609	0.1823	5.45185	0.84169	4	31	organic acid transport	GO:0000478	0.0042368	0.0857357	29.1169	0.103788	2	6	endonucleolytic cleavage involved in rRNA processing
GO:0046942	0.00923609	0.1823	5.45185	0.84169	4	31	carboxylic acid transport	GO:0000479	0.0042368	0.0857357	29.1169	0.103788	2	6	endonucleolytic cleavage of tricistronic rRNA transcript (SSU-rRNA, 5.8S rRNA, LSU-rRNA)
GO:0018130	0.0095077	0.1823	1.80236	15.5034	25	571	heterocycle biosynthetic process	GO:0000447	0.0042368	0.0857357	29.1169	0.103788	2	6	endonucleolytic cleavage in ITS1 to separate SSU-rRNA from 5.8S rRNA and LSU-rRNA from tricistronic rRNA transcript (SSU-rRNA, 5.8S rRNA, LSU-rRNA)
GO:0009152	0.00998502	0.183475	4.20073	1.33041	5	49	purine ribonucleotide biosynthetic process	GO:0090502	0.0042368	0.0857357	29.1169	0.103788	2	6	RNA phosphodiester bond hydrolysis, endonucleolytic
GO:0006164	0.0117837	0.207864	4.01626	1.38472	5	51	purine nucleotide biosynthetic process	GO:0019438	0.00550187	0.0857357	2.17108	9.60039	18	555	aromatic compound biosynthetic process
GO:0009156	0.0137914	0.226228	3.84716	1.43902	5	53	ribonucleoside monophosphate biosynthetic process	GO:0000462	0.00586516	0.0857357	23.2883	0.121086	2	7	maturation of SSU-rRNA from tricistronic rRNA transcript (SSU-rRNA, 5.8S rRNA, LSU-rRNA)
GO:0009124	0.0148767	0.226228	3.76779	1.46617	5	54	nucleoside monophosphate biosynthetic process	GO:0008202	0.00605433	0.0857357	9.28463	0.380556	3	22	steroid metabolic process
GO:0009260	0.0148767	0.226228	3.76779	1.46617	5	54	ribonucleotide biosynthetic process	GO:0044271	0.00639463	0.0857357	2.13488	9.73878	18	563	cellular nitrogen compound biosynthetic process
GO:0046390	0.0148767	0.226228	3.76779	1.46617	5	54	ribose phosphate biosynthetic process	GO:0018130	0.00740367	0.0857357	2.09972	9.87716	18	571	heterocycle biosynthetic process
GO:0072522	0.016018	0.235464	3.6916	1.49332	5	55	purine-containing compound biosynthetic process	GO:0044283	0.00772626	0.0857357	3.06777	2.88877	8	167	small molecule biosynthetic process
GO:0055085	0.0177167	0.251681	1.76966	13.0326	21	480	transmembrane transport	GO:0006525	0.00773283	0.0857357	19.4026	0.138384	2	8	arginine metabolic process
GO:0015711	0.0187373	0.251681	4.32255	1.03175	4	38	organic anion transport	GO:0030490	0.00773283	0.0857357	19.4026	0.138384	2	8	maturation of SSU-rRNA
GO:0009067	0.02064	0.251681	5.77294	0.597329	3	22	aspartate family amino acid biosynthetic process	GO:0051252	0.00789642	0.0857357	2.35794	6.20998	13	359	regulation of RNA metabolic process
GO:0045990	0.0271513	0.251681	#DIV/0!	0.0271513	1	1	carbon catabolite regulation of transcription	GO:2001141	0.00789642	0.0857357	2.35794	6.20998	13	359	regulation of RNA biosynthetic process
GO:0045991	0.0271513	0.251681	#DIV/0!	0.0271513	1	1	carbon catabolite activation of transcription	GO:0006355	0.00789642	0.0857357	2.35794	6.20998	13	359	regulation of transcription, DNA-dependent
GO:0031670	0.0271513	0.251681	#DIV/0!	0.0271513	1	1	cellular response to nutrient	GO:0006733	0.00871222	0.0857357	8.01316	0.43245	3	25	oxidoreduction coenzyme metabolic process
GO:0000429	0.0271513	0.251681	#DIV/0!	0.0271513	1	1	carbon catabolite regulation of transcription from RNA polymerase II promoter	GO:0044711	0.00886858	0.0857357	2.98972	2.95796	8	171	single-organism biosynthetic process
GO:0000411	0.0271513	0.251681	#DIV/0!	0.0271513	1	1	positive regulation of transcription by galactose	GO:0000469	0.00983127	0.0857357	16.6271	0.155682	2	9	cleavage involved in rRNA processing
GO:0000431	0.0271513	0.251681	#DIV/0!	0.0271513	1	1	regulation of transcription from RNA polymerase II promoter by galactose	GO:0090501	0.00983127	0.0857357	16.6271	0.155682	2	9	RNA phosphodiester bond hydrolysis
GO:0000435	0.0271513	0.251681	#DIV/0!	0.0271513	1	1	positive regulation of transcription from RNA polymerase II promoter by galactose	GO:0009064	0.010809	0.0857357	7.34211	0.467046	3	27	glutamine family amino acid metabolic process
GO:0000436	0.0271513	0.251681	#DIV/0!	0.0271513	1	1	carbon catabolite activation of transcription from RNA polymerase II promoter	GO:0034654	0.0112666	0.0857357	2.07693	8.73549	16	505	nucleobase-containing compound biosynthetic process
GO:0046835	0.0271513	0.251681	#DIV/0!	0.0271513	1	1	carbohydrate phosphorylation	GO:0051186	0.0113306	0.0857357	4.03031	1.36654	5	79	cofactor metabolic process
GO:0000409	0.0271513	0.251681	#DIV/0!	0.0271513	1	1	regulation of transcription by galactose	GO:2000112	0.0119563	0.0857357	2.22495	6.53865	13	378	regulation of cellular macromolecule biosynthetic process
GO:0008655	0.0271513	0.251681	#DIV/0!	0.0271513	1	1	pyrimidine-containing compound salvage	GO:0006066	0.0119761	0.0857357	4.93333	0.899496	4	52	alcohol metabolic process
GO:0031388	0.0271513	0.251681	#DIV/0!	0.0271513	1	1	organic acid phosphorylation	GO:0006576	0.0121521	0.0857357	14.5455	0.17298	2	10	cellular biogenic amine metabolic process
GO:0007584	0.0271513	0.251681	#DIV/0!	0.0271513	1	1	response to nutrient	GO:0000460	0.0121521	0.0857357	14.5455	0.17298	2	10	maturation of 5.8S rRNA
GO:0071705	0.0272869	0.251681	3.17662	1.71053	5	63	nitrogen compound transport	GO:0000466	0.0121521	0.0857357	14.5455	0.17298	2	10	maturation of 5.8S rRNA from tricistronic rRNA transcript (SSU-rRNA, 5.8S rRNA, LSU-rRNA)
GO:0006576	0.0285352	0.251681	9.08811	0.271513	2	10	cellular biogenic amine metabolic process	GO:0044106	0.0121521	0.0857357	14.5455	0.17298	2	10	cellular amine metabolic process
GO:0044106	0.0285352	0.251681	9.08811	0.271513	2	10	cellular amine metabolic process	GO:0010556	0.0122083	0.0857357	2.21833	6.55594	13	379	regulation of macromolecule biosynthetic process
GO:0006144	0.0285352	0.251681	9.08811	0.271513	2	10	purine nucleobase metabolic process	GO:0009889	0.0124645	0.0857357	2.21175	6.57324	13	380	regulation of biosynthetic process
GO:0005975	0.0321849	0.262843	1.77087	9.74732	16	359	carbohydrate metabolic process	GO:0031326	0.0124645	0.0857357	2.21175	6.57324	13	380	regulation of cellular biosynthetic process
GO:0051252	0.0321849	0.262843	1.77087	9.74732	16	359	regulation of RNA metabolic process	GO:0010468	0.0124645	0.0857357	2.21175	6.57324	13	380	regulation of gene expression
GO:2001141	0.0321849	0.262843	1.77087	9.74732	16	359	regulation of RNA biosynthetic process	GO:1901607	0.0138383	0.0857357	3.82017	1.43573	5	83	alpha-amino acid biosynthetic process
GO:0006355	0.0321849	0.262843	1.77087	9.74732	16	359	regulation of transcription, DNA-dependent	GO:0006807	0.0142067	0.0857357	1.7214	22.5566	32	1304	nitrogen compound metabolic process
GO:0006351	0.0375407	0.300192	1.67938	11.5665	18	426	transcription, DNA-dependent	GO:0019219	0.014377	0.0857357	2.16667	6.69433	13	387	regulation of nucleobase-containing compound metabolic process
GO:0032774	0.0382954	0.300192	1.67486	11.5936	18	427	RNA biosynthetic process	GO:0051171	0.0146678	0.0857357	2.16036	6.71163	13	388	regulation of nitrogen compound metabolic process
GO:1901605	0.0388004	0.300192	2.35672	3.1767	7	117	alpha-amino acid metabolic process	GO:0042274	0.0146873	0.0857357	12.9264	0.190278	2	11	ribosomal small subunit biogenesis
GO:0009086	0.0404003	0.307181	7.26721	0.325816	2	12	methionine biosynthetic process	GO:1901566	0.0164527	0.0857357	2.49429	3.96124	9	229	organonitrogen compound biosynthetic process
GO:0009165	0.0448796	0.314999	2.74426	1.95489	5	72	nucleotide biosynthetic process	GO:1901360	0.0165456	0.0857357	1.71951	20.083	29	1161	organic cyclic compound metabolic process
GO:0032259	0.0452475	0.314999	2.45932	2.60653	6	96	methylation	GO:0009151	0.017298	0.0857357	#DIV/0!	0.017298	1	1	purine deoxyribonucleotide metabolic process
GO:2000112	0.0481867	0.314999	1.67015	10.2632	16	378	regulation of cellular macromolecule biosynthetic process	GO:0009155	0.017298	0.0857357	#DIV/0!	0.017298	1	1	purine deoxyribonucleotide catabolic process
GO:0010556	0.0491624	0.314999	1.66514	10.2903	16	379	regulation of macromolecule biosynthetic process	GO:0035065	0.017298	0.0857357	#DIV/0!	0.017298	1	1	regulation of histone acetylation
GO:1901293	0.0495336	0.314999	2.6635	2.0092	5	74	nucleoside phosphate biosynthetic process	GO:0035066	0.017298	0.0857357	#DIV/0!	0.017298	1	1	positive regulation of histone acetylation
GO:0009889	0.0501522	0.314999	1.66015	10.3175	16	380	regulation of biosynthetic process	GO:0009149	0.017298	0.0857357	#DIV/0!	0.017298	1	1	pyrimidine nucleoside triphosphate catabolic process
GO:0031326	0.0501522	0.314999	1.66015	10.3175	16	380	regulation of cellular biosynthetic process	GO:0009109	0.017298	0.0857357	#DIV/0!	0.017298	1	1	coenzyme catabolic process
GO:0010468	0.0501522	0.314999	1.66015	10.3175	16	380	regulation of gene expression	GO:0032986	0.017298	0.0857357	#DIV/0!	0.017298	1	1	protein-DNA complex disassembly
GO:0015669	0.0535712	0.314999	36.1138	0.0543026	1	2	gas transport	GO:0009264	0.017298	0.0857357	#DIV/0!	0.017298	1	1	deoxyribonucleotide catabolic process
GO:0015671	0.0535712	0.314999	36.1138	0.0543026	1	2	oxygen transport	GO:1901983	0.017298	0.0857357	#DIV/0!	0.017298	1	1	regulation of protein acetylation
GO:0046219	0.0535712	0.314999	36.1138	0.0543026	1	2	indolalkylamine biosynthetic process	GO:1901985	0.017298	0.0857357	#DIV/0!	0.017298	1	1	positive regulation of protein acetylation
GO:0042435	0.0535712	0.314999	36.1138	0.0543026	1	2	indole-containing compound biosynthetic process	GO:0009223	0.017298	0.0857357	#DIV/0!	0.017298	1	1	pyrimidine deoxyribonucleotide catabolic process
GO:0000162	0.0535712	0.314999	36.1138	0.0543026	1	2	tryptophan biosynthetic process	GO:0009211	0.017298	0.0857357	#DIV/0!	0.017298	1	1	pyrimidine deoxyribonucleoside triphosphate metabolic process
GO:0046083	0.0535712	0.314999	36.1138	0.0543026	1	2	adenine metabolic process	GO:0009213	0.017298	0.0857357	#DIV/0!	0.017298	1	1	pyrimidine deoxyribonucleoside triphosphate catabolic process
GO:0046084	0.0535712	0.314999	36.1138	0.0543026	1	2	adenine biosynthetic process	GO:0009215	0.017298	0.0857357	#DIV/0!	0.017298	1	1	purine deoxyribonucleoside triphosphate metabolic process
GO:0033499	0.0535712	0.314999	36.1138	0.0543026	1	2	galactose catabolic process via UDP-galactose	GO:0009217	0.017298	0.0857357	#DIV/0!	0.017298	1	1	purine deoxyribonucleoside triphosphate catabolic process
GO:0046470	0.0535712	0.314999	36.1138	0.0543026	1	2	phosphatidylcholine metabolic process	GO:0042450	0.017298	0.0857357	#DIV/0!	0.017298	1	1	arginine biosynthetic process via ornithine
GO:0006811	0.0546466	0.315689	1.95515	4.88723	9	180	ion transport	GO:0009200	0.017298	0.0857357	#DIV/0!	0.017298	1	1	deoxyribonucleoside triphosphate metabolic process
GO:0016070	0.0551203	0.315689	1.50235	17.2682	24	636	RNA metabolic process	GO:0009204	0.017298	0.0857357	#DIV/0!	0.017298	1	1	deoxyribonucleoside triphosphate catabolic process
GO:0019219	0.0574801	0.324984	1.62604	10.5076	16	387	regulation of nucleobase-containing compound metabolic process	GO:0031058	0.017298	0.0857357	#DIV/0!	0.017298	1	1	positive regulation of histone modification
GO:0051171	0.0585849	0.327038	1.62127	10.5347	16	388	regulation of nitrogen compound metabolic process	GO:0043620	0.017298	0.0857357	#DIV/0!	0.017298	1	1	regulation of DNA-dependent transcription in response to stress
GO:0009167	0.0647005	0.352258	2.23112	2.85089	6	105	purine ribonucleoside monophosphate metabolic process	GO:0043618	0.017298	0.0857357	#DIV/0!	0.017298	1	1	regulation of transcription from RNA polymerase II promoter in response to stress
GO:0009126	0.0647005	0.352258	2.23112	2.85089	6	105	purine nucleoside monophosphate metabolic process	GO:2001252	0.017298	0.0857357	#DIV/0!	0.017298	1	1	positive regulation of chromosome organization
GO:0034220	0.0679911	0.359528	2.41431	2.19926	5	81	ion transmembrane transport	GO:0045132	0.017298	0.0857357	#DIV/0!	0.017298	1	1	meiotic chromosome segregation
GO:0009112	0.0684814	0.359528	5.18618	0.434421	2	16	nucleobase metabolic process	GO:2000756	0.017298	0.0857357	#DIV/0!	0.017298	1	1	regulation of peptidyl-lysine acetylation
GO:0016125	0.0684814	0.359528	5.18618	0.434421	2	16	sterol metabolic process	GO:2000758	0.017298	0.0857357	#DIV/0!	0.017298	1	1	positive regulation of peptidyl-lysine acetylation
GO:1901607	0.0738821	0.36766	2.35133	2.25356	5	83	alpha-amino acid biosynthetic process	GO:0046080	0.017298	0.0857357	#DIV/0!	0.017298	1	1	dUTP metabolic process
GO:0000097	0.0762714	0.36766	4.83934	0.461572	2	17	sulfur amino acid biosynthetic process	GO:0046081	0.017298	0.0857357	#DIV/0!	0.017298	1	1	dUTP catabolic process
GO:0060255	0.0769622	0.36766	1.55268	10.942	16	403	regulation of macromolecule metabolic process	GO:0031498	0.017298	0.0857357	#DIV/0!	0.017298	1	1	chromatin disassembly
GO:0006807	0.0781243	0.36766	1.33958	35.4053	43	1304	nitrogen compound metabolic process	GO:0034723	0.017298	0.0857357	#DIV/0!	0.017298	1	1	DNA replication-dependent nucleosome organization
GO:0042439	0.0792792	0.36766	18.0528	0.0814539	1	3	ethanolamine-containing compound metabolic process	GO:0006909	0.017298	0.0857357	#DIV/0!	0.017298	1	1	phagocytosis
GO:0006528	0.0792792	0.36766	18.0528	0.0814539	1	3	asparagine metabolic process	GO:0006335	0.017298	0.0857357	#DIV/0!	0.017298	1	1	DNA replication-dependent nucleosome assembly
GO:0006529	0.0792792	0.36766	18.0528	0.0814539	1	3	asparagine biosynthetic process	GO:0006336	0.017298	0.0857357	#DIV/0!	0.017298	1	1	DNA replication-independent nucleosome assembly
GO:0006542	0.0792792	0.36766	18.0528	0.0814539	1	3	glutamine biosynthetic process	GO:0006337	0.017298	0.0857357	#DIV/0!	0.017298	1	1	nucleosome disassembly
GO:0009097	0.0792792	0.36766	18.0528	0.0814539	1	3	isoleucine biosynthetic process	GO:0043486	0.017298	0.0857357	#DIV/0!	0.017298	1	1	histone exchange
GO:0009088	0.0792792	0.36766	18.0528	0.0814539	1	3	threonine biosynthetic process	GO:0035862	0.017298	0.0857357	#DIV/0!	0.017298	1	1	dITP metabolic process
GO:0046939	0.0792792	0.36766	18.0528	0.0814539	1	3	nucleotide phosphorylation	GO:0035863	0.017298	0.0857357	#DIV/0!	0.017298	1	1	dITP catabolic process
GO:0009161	0.0800349	0.36766	2.10073	3.01379	6	111	ribonucleoside monophosphate metabolic process	GO:0046356	0.017298	0.0857357	#DIV/0!	0.017298	1	1	acetyl-CoA catabolic process
GO:0006820	0.0827413	0.369253	2.56491	1.65623	4	61	anion transport	GO:0046386	0.017298	0.0857357	#DIV/0!	0.017298	1	1	deoxyribose phosphate catabolic process
GO:0009123	0.0827741	0.369253	2.08043	3.04095	6	112	nucleoside monophosphate metabolic process	GO:0006244	0.017298	0.0857357	#DIV/0!	0.017298	1	1	pyrimidine nucleotide catabolic process
GO:0006650	0.0828936	0.369253	3.12255	1.03175	3	38	glycerophospholipid metabolic process	GO:0090305	0.0174288	0.0857357	11.6312	0.207576	2	12	nucleic acid phosphodiester bond hydrolysis
GO:0009308	0.0843264	0.371879	4.53586	0.488723	2	18	amine metabolic process	GO:0060255	0.0196009	0.0954566	2.0697	6.9711	13	403	regulation of macromolecule metabolic process
GO:0046486	0.0880971	0.384662	3.03512	1.0589	3	39	glycerolipid metabolic process	GO:0044281	0.0223412	0.107725	1.86595	10.2404	17	592	small molecule metabolic process
GO:1901566	0.0913249	0.394846	1.6919	6.21765	10	229	organonitrogen compound biosynthetic process	GO:1901615	0.0228561	0.109127	4.00362	1.08977	4	63	organic hydroxy compound metabolic process
								GO:0080090	0.0280315	0.131263	1.95913	7.31706	13	423	regulation of primary metabolic process
								GO:0031323	0.0280315	0.131263	1.95913	7.31706	13	423	regulation of cellular metabolic process
								GO:0006351	0.0294981	0.136539	1.94347	7.36895	13	426	transcription, DNA-dependent
								GO:0008610	0.02972	0.136539	3.09122	1.7471	5	101	lipid biosynthetic process
								GO:0032774	0.0299994	0.136539	1.9383	7.38625	13	427	RNA biosynthetic process
								GO:0006732	0.0307051	0.138052	3.62913	1.19356	4	69	coenzyme metabolic process
								GO:0044238	0.0335232	0.138052	1.5714	41.4806	50	2398	primary metabolic process
								GO:1901564	0.034155	0.138052	1.82007	9.11605	15	527	organonitrogen compound metabolic process
								GO:1902275	0.0343005	0.138052	57.5256	0.034596	1	2	regulation of chromatin organization
								GO:0072529	0.0343005	0.138052	57.5256	0.034596	1	2	pyrimidine-containing compound catabolic process
								GO:0046219	0.0343005	0.138052	57.5256	0.034596	1	2	indolalkylamine biosynthetic process
								GO:0042435	0.0343005	0.138052	57.5256	0.034596	1	2	indole-containing compound biosynthetic process
								GO:0051187	0.0343005	0.138052	57.5256	0.034596	1	2	cofactor catabolic process
								GO:0031056	0.0343005	0.138052	57.5256	0.034596	1	2	regulation of histone modification
								GO:0043044	0.0343005	0.138052	57.5256	0.034596	1	2	ATP-dependent chromatin remodeling
								GO:0000162	0.0343005	0.138052	57.5256	0.034596	1	2	tryptophan biosynthetic process
								GO:0033044	0.0343005	0.138052	57.5256	0.034596	1	2	regulation of chromosome organization
								GO:0034724	0.0343005	0.138052	57.5256	0.034596	1	2	DNA replication-independent nucleosome organization
								GO:0046470	0.0343005	0.138052	57.5256	0.034596	1	2	phosphatidylcholine metabolic process
								GO:0008652	0.0368435	0.146491	2.90541	1.85089	5	107	cellular amino acid biosynthetic process
								GO:0019222	0.0371018	0.146491	1.87329	7.61112	13	440	regulation of metabolic process
								GO:0034641	0.0372994	0.146491	1.59156	19.564	27	1131	cellular nitrogen compound metabolic process
								GO:0009308	0.037794	0.147245	7.25974	0.311364	2	18	amine metabolic process
								GO:0006629	0.0407024	0.157318	2.34039	3.21743	7	186	lipid metabolic process
								GO:0016070	0.041361	0.158605	1.71382	11.0015	17	636	RNA metabolic process
								GO:0048610	0.0417752	0.158941	6.83117	0.328662	2	19	cellular process involved in reproduction
								GO:0005975	0.0432655	0.163336	1.92444	6.20998	11	359	carbohydrate metabolic process
								GO:0000003	0.0459063	0.171972	6.45022	0.34596	2	20	reproduction
								GO:0042254	0.0487862	0.174951	3.09614	1.38384	4	80	ribosome biogenesis
								GO:0022613	0.050669	0.174951	3.05524	1.40114	4	81	ribonucleoprotein complex biogenesis
								GO:1901605	0.0508911	0.174951	2.63996	2.02387	5	117	alpha-amino acid metabolic process
								GO:0009147	0.0510125	0.174951	28.7564	0.051894	1	3	pyrimidine nucleoside triphosphate metabolic process
								GO:0009262	0.0510125	0.174951	28.7564	0.051894	1	3	deoxyribonucleotide metabolic process
								GO:0009219	0.0510125	0.174951	28.7564	0.051894	1	3	pyrimidine deoxyribonucleotide metabolic process
								GO:0006591	0.0510125	0.174951	28.7564	0.051894	1	3	ornithine metabolic process
								GO:0042439	0.0510125	0.174951	28.7564	0.051894	1	3	ethanolamine-containing compound metabolic process
								GO:0006542	0.0510125	0.174951	28.7564	0.051894	1	3	glutamine biosynthetic process
								GO:0006432	0.0510125	0.174951	28.7564	0.051894	1	3	phenylalanyl-tRNA aminoacylation
								GO:0009394	0.0510125	0.174951	28.7564	0.051894	1	3	2'-deoxyribonucleotide metabolic process
								GO:0019692	0.0510125	0.174951	28.7564	0.051894	1	3	deoxyribose phosphate metabolic process
								GO:0006725	0.0546453	0.1861	1.52745	19.3219	26	1117	cellular aromatic compound metabolic process
								GO:0046483	0.0557013	0.188379	1.52376	19.3565	26	1119	heterocycle metabolic process
								GO:0071704	0.0625168	0.20997	1.47211	43.8159	51	2533	organic substance metabolic process
								GO:0006520	0.0640686	0.21053	2.09541	3.56339	7	206	cellular amino acid metabolic process
								GO:0000966	0.0674389	0.21053	19.1667	0.069192	1	4	RNA 5'-end processing
								GO:0000967	0.0674389	0.21053	19.1667	0.069192	1	4	rRNA 5'-end processing
								GO:0006568	0.0674389	0.21053	19.1667	0.069192	1	4	tryptophan metabolic process
								GO:0042430	0.0674389	0.21053	19.1667	0.069192	1	4	indole-containing compound metabolic process
								GO:0006586	0.0674389	0.21053	19.1667	0.069192	1	4	indolalkylamine metabolic process
								GO:0010638	0.0674389	0.21053	19.1667	0.069192	1	4	positive regulation of organelle organization
								GO:0000480	0.0674389	0.21053	19.1667	0.069192	1	4	endonucleolytic cleavage in 5'-ETS of tricistronic rRNA transcript (SSU-rRNA, 5.8S rRNA, LSU-rRNA)
								GO:0000472	0.0674389	0.21053	19.1667	0.069192	1	4	endonucleolytic cleavage to generate mature 5'-end of SSU-rRNA from (SSU-rRNA, 5.8S rRNA, LSU-rRNA)
								GO:0034471	0.0674389	0.21053	19.1667	0.069192	1	4	ncRNA 5'-end processing
								GO:0031401	0.0674389	0.21053	19.1667	0.069192	1	4	positive regulation of protein modification process
								GO:0009060	0.0686001	0.212217	5.04235	0.43245	2	25	aerobic respiration
								GO:0006364	0.0688506	0.212217	3.36741	0.95139	3	55	rRNA processing
								GO:0016072	0.0718745	0.220144	3.30313	0.968688	3	56	rRNA metabolic process
								GO:0006139	0.0758945	0.231004	1.47801	18.111	24	1047	nucleobase-containing compound metabolic process
								GO:0016053	0.0791331	0.237888	2.30152	2.30063	5	133	organic acid biosynthetic process
								GO:0046394	0.0791331	0.237888	2.30152	2.30063	5	133	carboxylic acid biosynthetic process
								GO:0042401	0.0835845	0.245215	14.3718	0.08649	1	5	cellular biogenic amine biosynthetic process
								GO:0006084	0.0835845	0.245215	14.3718	0.08649	1	5	acetyl-CoA metabolic process
								GO:0030466	0.0835845	0.245215	14.3718	0.08649	1	5	chromatin silencing at silent mating-type cassette
								GO:0009309	0.0835845	0.245215	14.3718	0.08649	1	5	amine biosynthetic process
								GO:0009435	0.099454	0.279966	11.4949	0.103788	1	6	NAD biosynthetic process
								GO:0051321	0.099454	0.279966	11.4949	0.103788	1	6	meiotic cell cycle
								GO:0019363	0.099454	0.279966	11.4949	0.103788	1	6	pyridine nucleotide biosynthetic process
								GO:0019359	0.099454	0.279966	11.4949	0.103788	1	6	nicotinamide nucleotide biosynthetic process
								GO:0007126	0.099454	0.279966	11.4949	0.103788	1	6	meiosis
								GO:0006904	0.099454	0.279966	11.4949	0.103788	1	6	vesicle docking involved in exocytosis
								GO:0006348	0.099454	0.279966	11.4949	0.103788	1	6	chromatin silencing at telomere
