# Supplementary material for: MoSET1 (Histone H3K4 Methyltransferase in Magnaporthe oryzae) Regulates Global Gene Expression during Infection-Related Morphogenesis
Source: PLoS Genet. 2015 Jul 31;11(7):e1005385. doi: 10.1371/journal.pgen.1005385 (PMC4521839; doi:10.1371/journal.pgen.1005385)
Supplement: S5 Table — (XLSX) [file pgen.1005385.s018.xlsx]

## Sheet: DEGs_up
Table S5 List of genes differentially expressed between mycelia and germtubes in a MoSET1-dependent or independent manner (mycelia < germtubes)
MoSET1-dependent		MoSET1-independent
Gene ID	description	Gene ID	description
MGG_00016	2-epi-5-epi-valiolone synthase [Source:UniProtKB/TrEMBL;Acc:G4NF28]	MGG_00015	Catechol O-methyltransferase [Source:UniProtKB/TrEMBL;Acc:G4NF29]
MGG_00018	Integral membrane protein [Source:UniProtKB/TrEMBL;Acc:G4NF25]	MGG_00017	L-aminoadipate-semialdehyde dehydrogenase [Source:UniProtKB/TrEMBL;Acc:G4NF26]
MGG_00032	Putative uncharacterized protein [Source:UniProtKB/TrEMBL;Acc:G4NF09]	MGG_00022	Bassianolide synthetase [Source:UniProtKB/TrEMBL;Acc:G4NF21]
MGG_00033	Putative uncharacterized protein [Source:UniProtKB/TrEMBL;Acc:G4NF08]	MGG_00023	Isotrichodermin C-15 hydroxylase [Source:UniProtKB/TrEMBL;Acc:G4NF20]
MGG_00045	Maltose permease MAL61 [Source:UniProtKB/TrEMBL;Acc:G4NEU2]	MGG_00048	Putative uncharacterized protein [Source:UniProtKB/TrEMBL;Acc:G4NET8]
MGG_00049	Putative uncharacterized protein [Source:UniProtKB/TrEMBL;Acc:G4NET7]	MGG_00054	Putative uncharacterized protein [Source:UniProtKB/TrEMBL;Acc:G4NET2]
MGG_00058	Putative uncharacterized protein [Source:UniProtKB/TrEMBL;Acc:G4NES7]	MGG_00067	Glycerol-3-phosphate dehydrogenase [Source:UniProtKB/Swiss-Prot;]
MGG_00063	Glycogen debranching enzymye [Source:UniProtKB/TrEMBL;Acc:G4NES1]	MGG_00079	Putative uncharacterized protein [Source:UniProtKB/TrEMBL;Acc:G4NEQ3]
MGG_00081	Putative uncharacterized protein [Source:UniProtKB/TrEMBL;Acc:G4NEQ0]	MGG_00116	Putative uncharacterized protein [Source:UniProtKB/TrEMBL;Acc:G4NEG0]
MGG_00082	Putative uncharacterized protein [Source:UniProtKB/TrEMBL;Acc:G4NEJ5]	MGG_00128	Sporulation protein RMD1 [Source:UniProtKB/TrEMBL;Acc:G4NEE7]
MGG_00119	Putative uncharacterized protein [Source:UniProtKB/TrEMBL;Acc:G4NEF6]	MGG_00152	Putative uncharacterized protein [Source:UniProtKB/TrEMBL;Acc:G4NE62]
MGG_00140	Putative uncharacterized protein [Source:UniProtKB/TrEMBL;Acc:G4NE78]	MGG_00164	Galactosyltransferase [Source:UniProtKB/TrEMBL;Acc:G4NE50]
MGG_00141	Leptomycin B resistance protein pmd1 [Source:UniProtKB/TrEMBL;Acc:G4NE77]	MGG_00181	Putative uncharacterized protein [Source:UniProtKB/TrEMBL;Acc:G4NDX3]
MGG_00149	Serine/threonine-protein phosphatase PP-Z [Source:UniProtKB/TrEMBL;Acc:G4NE66]	MGG_00201	Membrane transporter [Source:UniProtKB/TrEMBL;Acc:G4NDU8]
MGG_00153	Sphingolipid long chain base-responsive protein LSP1 [Source:UniProtKB/TrEMBL;Acc:G4NE61]	MGG_00239	Multidrug resistance protein 1 [Source:UniProtKB/TrEMBL;Acc:G4NDJ7]
MGG_00155	DNA-repair protein rad13 [Source:UniProtKB/TrEMBL;Acc:G4NE59]	MGG_00241	Polyketide synthase [Source:UniProtKB/TrEMBL;Acc:G4NDJ6]
MGG_00177	Putative uncharacterized protein [Source:UniProtKB/TrEMBL;Acc:G4NDX8]	MGG_00249	Putative uncharacterized protein [Source:UniProtKB/TrEMBL;Acc:G4NDI8]
MGG_00179	Putative uncharacterized protein [Source:UniProtKB/TrEMBL;Acc:G4NDX6]	MGG_00297	Putative uncharacterized protein [Source:UniProtKB/TrEMBL;Acc:G4ND20]
MGG_00183	STE/STE11 protein kinase [Source:UniProtKB/TrEMBL;Acc:G4NDX1]	MGG_00304	Peptide transporter MTD1 [Source:UniProtKB/TrEMBL;Acc:G4ND12]
MGG_00199	Putative uncharacterized protein [Source:UniProtKB/TrEMBL;Acc:G4NDV0]	MGG_00319	Endoglucanase VIII [Source:UniProtKB/TrEMBL;Acc:G4NCZ5]
MGG_00233	Fatty acid synthase S-acetyltransferase [Source:UniProtKB/TrEMBL;Acc:G4NDK2]	MGG_00325	Putative uncharacterized protein [Source:UniProtKB/TrEMBL;Acc:G4NCY7]
MGG_00246	NADP-dependent alcohol dehydrogenase 6 [Source:UniProtKB/TrEMBL;Acc:G4NDJ0]	MGG_00351	Coiled-coil domain-containing protein MTMR15 [Source:UniProtKB/TrEMBL;Acc:G4NCQ4]
MGG_00252	Putative uncharacterized protein [Source:UniProtKB/TrEMBL;Acc:G4NDI5]	MGG_00393	Leucine-rich repeat-containing protein 40 [Source:UniProtKB/TrEMBL;Acc:G4NCF0]
MGG_00259	Putative uncharacterized protein [Source:UniProtKB/TrEMBL;Acc:G4NDC4]	MGG_00409	Putative uncharacterized protein [Source:UniProtKB/TrEMBL;Acc:G4NCD4]
MGG_00261	Putative uncharacterized protein [Source:UniProtKB/TrEMBL;Acc:G4NDC1]	MGG_00415	Putative uncharacterized protein [Source:UniProtKB/TrEMBL;Acc:G4NCC5]
MGG_00265	Putative uncharacterized protein [Source:UniProtKB/TrEMBL;Acc:G4NDB5]	MGG_00417	Zinc finger transcription factor [Source:UniProtKB/TrEMBL;Acc:G4NCC3]
MGG_00268	Putative uncharacterized protein [Source:UniProtKB/TrEMBL;Acc:G4NDA9]	MGG_00440	Inactive carboxylesterase 4 [Source:UniProtKB/TrEMBL;Acc:G4NC41]
MGG_00273	Putative uncharacterized protein [Source:UniProtKB/TrEMBL;Acc:G4NDA3]	MGG_00443	Putative uncharacterized protein [Source:UniProtKB/TrEMBL;Acc:G4NC38]
MGG_00274	Membrane-associated progesterone receptor component 1 [Source:UniProtKB/TrEMBL;Acc:G4NDA1]	MGG_00450	Phosphoenolpyruvate carboxykinase [Source:UniProtKB/TrEMBL;Acc:G4NC30]
MGG_00275	MFS transporter [Source:UniProtKB/TrEMBL;Acc:G4NDA0]	MGG_00470	Putative uncharacterized protein [Source:UniProtKB/TrEMBL;Acc:G4NC07]
MGG_00277	Putative uncharacterized protein [Source:UniProtKB/TrEMBL;Acc:G4ND98]	MGG_00485	DNA polymerase IV [Source:UniProtKB/TrEMBL;Acc:G4NBT5]
MGG_00287	Putative uncharacterized protein [Source:UniProtKB/TrEMBL;Acc:G4ND87]	MGG_00520	Putative uncharacterized protein [Source:UniProtKB/TrEMBL;Acc:G4NBP5]
MGG_00295	Putative uncharacterized protein [Source:UniProtKB/TrEMBL;Acc:G4ND74]	MGG_00538	Acid phosphatase [Source:UniProtKB/TrEMBL;Acc:G4NBH2]
MGG_00299	Putative uncharacterized protein [Source:UniProtKB/TrEMBL;Acc:G4ND18]	MGG_00572	Cytochrome P450 [Source:UniProtKB/TrEMBL;Acc:G4NBC7]
MGG_00302	Putative uncharacterized protein [Source:UniProtKB/TrEMBL;Acc:G4ND15]	MGG_00573	Putative uncharacterized protein [Source:UniProtKB/TrEMBL;Acc:G4NBC6]
MGG_00311	Putative uncharacterized protein [Source:UniProtKB/TrEMBL;Acc:G4ND02]	MGG_00619	Putative uncharacterized protein [Source:UniProtKB/TrEMBL;Acc:G4NB61]
MGG_00316	Tissue alpha-L-fucosidase [Source:UniProtKB/TrEMBL;Acc:G4NCZ8]	MGG_00638	Putative uncharacterized protein [Source:UniProtKB/TrEMBL;Acc:G4NB32]
MGG_00342	Putative uncharacterized protein [Source:UniProtKB/TrEMBL;Acc:G4NCR2]	MGG_00655	Peroxisomal biogenesis factor 2 [Source:UniProtKB/TrEMBL;Acc:G4NB15]
MGG_00345	AGC protein kinase [Source:UniProtKB/TrEMBL;Acc:G4NCR0]	MGG_00659	Glucan 1,3-beta-glucosidase [Source:UniProtKB/TrEMBL;Acc:G4NB11]
MGG_00357	Putative uncharacterized protein [Source:UniProtKB/TrEMBL;Acc:G4NCP6]	MGG_00681	Putative uncharacterized protein [Source:UniProtKB/TrEMBL;Acc:G4NAY7]
MGG_00371	Cell division control protein 25 [Source:UniProtKB/TrEMBL;Acc:G4NCN0]	MGG_00688	Putative uncharacterized protein [Source:UniProtKB/TrEMBL;Acc:G4NAX5]
MGG_00385	L-aminoadipate-semialdehyde dehydrogenase [Source:UniProtKB/TrEMBL;Acc:G4NCL3]	MGG_00754	Putative uncharacterized protein [Source:UniProtKB/TrEMBL;Acc:G4NEN2]
MGG_00387	Putative uncharacterized protein [Source:UniProtKB/TrEMBL;Acc:G4NCF6]	MGG_00781	Serine/threonine protein kinase [Source:UniProtKB/TrEMBL;Acc:G4NEJ7]
MGG_00398	Putative uncharacterized protein [Source:UniProtKB/TrEMBL;Acc:G4NCE5]	MGG_00783	Putative uncharacterized protein [Source:UniProtKB/TrEMBL;Acc:G4NEE1]
MGG_00416	MFS transporter [Source:UniProtKB/TrEMBL;Acc:G4NCC4]	MGG_00785	Putative uncharacterized protein [Source:UniProtKB/TrEMBL;Acc:G4NED8]
MGG_00438	Putative uncharacterized protein [Source:UniProtKB/TrEMBL;Acc:G4NC43]	MGG_00811	Putative uncharacterized protein [Source:UniProtKB/TrEMBL;Acc:G4NEA6]
MGG_00451	Putative uncharacterized protein [Source:UniProtKB/TrEMBL;Acc:G4NC29]	MGG_00868	Global transactivator [Source:UniProtKB/TrEMBL;Acc:G4NDT2]
MGG_00455	Class E vacuolar protein-sorting machinery protein HSE1 [Source:UniProtKB/Swiss-Prot;Acc:A4RF61]	MGG_00890	Putative uncharacterized protein [Source:UniProtKB/TrEMBL;Acc:G4NDQ3]
MGG_00459	Putative uncharacterized protein [Source:UniProtKB/TrEMBL;Acc:G4NC19]	MGG_00893	Pfs and NB-ARC domain-containing protein [Source:UniProtKB/TrEMBL;Acc:G4NDP9]
MGG_00464	MFS phospholipid transporter Git1 [Source:UniProtKB/TrEMBL;Acc:G4NC14]	MGG_00928	Sec7 domain-containing protein [Source:UniProtKB/TrEMBL;Acc:G4NDF1]
MGG_00490	Putative uncharacterized protein [Source:UniProtKB/TrEMBL;Acc:G4NBT0]	MGG_00929	Sulfite reductase flavoprotein component [Source:UniProtKB/TrEMBL;Acc:G4NDF0]
MGG_00503	Diacylglycerol O-acyltransferase [Source:UniProtKB/TrEMBL;Acc:G4NBR4]	MGG_00941	Putative uncharacterized protein [Source:UniProtKB/TrEMBL;Acc:G4NDD6]
MGG_00506	Vacuolar protein sorting/targeting protein 10 [Source:UniProtKB/Swiss-Prot;Acc:A4RF05]	MGG_00944	Putative uncharacterized protein [Source:UniProtKB/TrEMBL;Acc:G4NDD3]
MGG_00513	Putative uncharacterized protein [Source:UniProtKB/TrEMBL;Acc:G4NBQ2]	MGG_00951	Mannan endo-1,6-alpha-mannosidase DCW1 [Source:UniProtKB/TrEMBL;Acc:G4ND72]
MGG_00528	Sterol esterase 2 [Source:UniProtKB/TrEMBL;Acc:G4NBI7]	MGG_00965	MSF1 domain-containing protein [Source:UniProtKB/TrEMBL;Acc:G4ND59]
MGG_00529	Peroxisomal biogenesis factor 6 [Source:UniProtKB/TrEMBL;Acc:G4NBI6]	MGG_00994	Mannosyl-oligosaccharide 1,2-alpha-mannosidase IC [Source:UniProtKB/TrEMBL;Acc:G4ND25]
MGG_00530	Endoglucanase E1 [Source:UniProtKB/TrEMBL;Acc:G4NBI5]	MGG_01023	Putative uncharacterized protein [Source:UniProtKB/TrEMBL;Acc:G4NCU3]
MGG_00531	Putative uncharacterized protein [Source:UniProtKB/TrEMBL;Acc:G4NBI4]	MGG_01055	Putative uncharacterized protein [Source:UniProtKB/TrEMBL;Acc:G4NCK3]
MGG_00541	Putative uncharacterized protein [Source:UniProtKB/TrEMBL;Acc:G4NBG9]	MGG_01063	Putative uncharacterized protein [Source:UniProtKB/TrEMBL;Acc:G4NCJ5]
MGG_00562	NADPH-dependent 1-acyldihydroxyacetone phosphate reductase [Source:UniProtKB/TrEMBL;Acc:G4NBE6]	MGG_01088	Putative uncharacterized protein [Source:UniProtKB/TrEMBL;Acc:G4NCG6]
MGG_00577	Putative uncharacterized protein [Source:UniProtKB/TrEMBL;Acc:G4NBC2]	MGG_01089	DNA polymerase iota [Source:UniProtKB/TrEMBL;Acc:G4NCG5]
MGG_00583	Beta-galactosidase [Source:UniProtKB/TrEMBL;Acc:G4NBB5]	MGG_01098	Putative uncharacterized protein [Source:UniProtKB/TrEMBL;Acc:G4NCA3]
MGG_00611	2OG-Fe(II) oxygenase [Source:UniProtKB/TrEMBL;Acc:G4NB73]	MGG_01138	Cytochrome P450 2C31 [Source:UniProtKB/TrEMBL;Acc:G4NC52]
MGG_00623	Hexokinase-1 [Source:UniProtKB/TrEMBL;Acc:G4NB55]	MGG_01149	Putative uncharacterized protein [Source:UniProtKB/TrEMBL;Acc:G4NBY8]
MGG_00625	Glucosamine-6-phosphate isomerase [Source:UniProtKB/TrEMBL;Acc:G4NB53]	MGG_01166	Putative uncharacterized protein [Source:UniProtKB/TrEMBL;Acc:G4MWJ3]
MGG_00635	Putative uncharacterized protein [Source:UniProtKB/TrEMBL;Acc:G4NB35]	MGG_01218	Putative uncharacterized protein [Source:UniProtKB/TrEMBL;Acc:G4MX18]
MGG_00660	Putative uncharacterized protein [Source:UniProtKB/TrEMBL;Acc:G4NB10]	MGG_01220	Putative uncharacterized protein [Source:UniProtKB/TrEMBL;Acc:G4MXI1]
MGG_00671	Arginase [Source:UniProtKB/TrEMBL;Acc:G4NAZ8]	MGG_01227	Putative uncharacterized protein [Source:UniProtKB/TrEMBL;Acc:G4MXJ1]
MGG_00715	Glucose-repressible protein [Source:UniProtKB/TrEMBL;Acc:G4NEY0]	MGG_01255	Putative uncharacterized protein [Source:UniProtKB/TrEMBL;Acc:G4MXM8]
MGG_00722	Putative uncharacterized protein [Source:UniProtKB/TrEMBL;Acc:G4NEX3]	MGG_01273	Putative uncharacterized protein [Source:UniProtKB/TrEMBL;Acc:G4MY48]
MGG_00733	Putative uncharacterized protein [Source:UniProtKB/TrEMBL;Acc:G4NEV9]	MGG_01276	Putative uncharacterized protein [Source:UniProtKB/TrEMBL;Acc:G4MY55]
MGG_00740	Probable lysosomal cobalamin transporter [Source:UniProtKB/Swiss-Prot;Acc:A4RE85]	MGG_01298	Malic acid transporter [Source:UniProtKB/TrEMBL;Acc:G4MY83]
MGG_00753	RanBPM [Source:UniProtKB/TrEMBL;Acc:G4NEN3]	MGG_01328	Endoglucanase [Source:UniProtKB/TrEMBL;Acc:G4MYM0]
MGG_00755	Indoleamine 2,3-dioxygenase [Source:UniProtKB/TrEMBL;Acc:G4NEN1]	MGG_01330	Putative uncharacterized protein [Source:UniProtKB/TrEMBL;Acc:G4MYM2]
MGG_00759	Peroxin 24 [Source:UniProtKB/TrEMBL;Acc:G4NEM7]	MGG_01352	Putative uncharacterized protein [Source:UniProtKB/TrEMBL;Acc:G4MZ07]
MGG_00760	CMGC/DYRK/DYRK2 protein kinase [Source:UniProtKB/TrEMBL;Acc:G4NEM6]	MGG_01357	Putative uncharacterized protein [Source:UniProtKB/TrEMBL;Acc:G4MZ12]
MGG_00773	Triacylglycerol lipase [Source:UniProtKB/TrEMBL;Acc:G4NEK6]	MGG_01365	FAD binding domain-containing protein [Source:UniProtKB/TrEMBL;Acc:G4MZ23]
MGG_00775	Pheromone-processing carboxypeptidase KEX1 [Source:UniProtKB/Swiss-Prot;Acc:A4RE47]	MGG_01369	Alpha/beta hydrolase fold-3 domain-containing protein [Source:UniProtKB/TrEMBL;Acc:G4MZ31]
MGG_00786	Putative uncharacterized protein [Source:UniProtKB/TrEMBL;Acc:G4NED7]	MGG_01391	Ent-kaurene oxidase [Source:UniProtKB/TrEMBL;Acc:G4MZG8]
MGG_00795	Putative uncharacterized protein [Source:UniProtKB/TrEMBL;Acc:G4NEC5]	MGG_01393	Serine/threonine protein kinase [Source:UniProtKB/TrEMBL;Acc:G4MZH0]
MGG_00819	Niemann-Pick C1 protein [Source:UniProtKB/TrEMBL;Acc:G4NE97]	MGG_01408	Putative uncharacterized protein [Source:UniProtKB/TrEMBL;Acc:G4MZI7]
MGG_00827	Putative uncharacterized protein [Source:UniProtKB/TrEMBL;Acc:G4NE36]	MGG_01430	Putative uncharacterized protein [Source:UniProtKB/TrEMBL;Acc:G4MZL3]
MGG_00850	Putative uncharacterized protein [Source:UniProtKB/TrEMBL;Acc:G4NE09]	MGG_01435	Putative uncharacterized protein [Source:UniProtKB/TrEMBL;Acc:G4MZL8]
MGG_00860	AhpC/TSA family protein [Source:UniProtKB/TrEMBL;Acc:G4NDZ3]	MGG_01485	Putative uncharacterized protein [Source:UniProtKB/TrEMBL;Acc:G4MSY3]
MGG_00871	Phosphatidylinositol transfer protein CSR1 [Source:UniProtKB/TrEMBL;Acc:G4NDS9]	MGG_01503	Putative uncharacterized protein [Source:UniProtKB/TrEMBL;Acc:G4MT08]
MGG_00877	Putative uncharacterized protein [Source:UniProtKB/TrEMBL;Acc:G4NDS0]	MGG_01510	Pentatricopeptide repeat protein [Source:UniProtKB/TrEMBL;Acc:G4MT15]
MGG_00882	Glycosyl hydrolase [Source:UniProtKB/TrEMBL;Acc:G4NDR4]	MGG_01523	Cytosolic phospholipase A2 zeta [Source:UniProtKB/TrEMBL;Acc:G4MTD9]
MGG_00883	STE/STE11 protein kinase [Source:UniProtKB/TrEMBL;Acc:G4NDR3]	MGG_01534	Putative uncharacterized protein [Source:UniProtKB/TrEMBL;Acc:G4MTF0]
MGG_00887	Putative uncharacterized protein [Source:UniProtKB/TrEMBL;Acc:G4NDQ7]	MGG_01541	Dicer-like protein 1 Endoribonuclease DCL1 ATP-dependent helicase DCL1 [Source:UniProtKB/Swiss-Prot;Acc:A4RKC3]
MGG_00907	Putative uncharacterized protein [Source:UniProtKB/TrEMBL;Acc:G4NDN1]	MGG_01548	Putative uncharacterized protein [Source:UniProtKB/TrEMBL;Acc:G4MTG4]
MGG_00913	Putative uncharacterized protein [Source:UniProtKB/TrEMBL;Acc:G4NDH5]	MGG_01559	UDP-N-acetylglucosamine-1-P transferase [Source:UniProtKB/TrEMBL;Acc:G4MTH6]
MGG_00922	Vacuolar protease A [Source:UniProtKB/TrEMBL;Acc:G4NDG4]	MGG_01569	Minor allergen Alt a 7 [Source:UniProtKB/TrEMBL;Acc:G4MTI8]
MGG_00924	Bromodomain-containing protein [Source:UniProtKB/TrEMBL;Acc:G4NDG2]	MGG_01571	Tyrosinase [Source:UniProtKB/TrEMBL;Acc:G4MTU8]
MGG_00933	Putative uncharacterized protein [Source:UniProtKB/TrEMBL;Acc:G4NDE6]	MGG_01612	Putative uncharacterized protein [Source:UniProtKB/TrEMBL;Acc:G4MTZ5]
MGG_00956	Dihydrodipicolinate synthase [Source:UniProtKB/TrEMBL;Acc:G4ND68]	MGG_01632	Putative uncharacterized protein [Source:UniProtKB/TrEMBL;Acc:G4MUC6]
MGG_00967	DnaJ domain-containing protein [Source:UniProtKB/TrEMBL;Acc:G4ND57]	MGG_01640	Putative uncharacterized protein [Source:UniProtKB/TrEMBL;Acc:G4MUD4]
MGG_00981	Aspartic endopeptidase [Source:UniProtKB/TrEMBL;Acc:G4ND42]	MGG_01641	Putative uncharacterized protein [Source:UniProtKB/TrEMBL;Acc:G4MUD5]
MGG_00984	ZZ type zinc finger domain-containing protein [Source:UniProtKB/TrEMBL;Acc:G4ND39]	MGG_01659	Putative uncharacterized protein [Source:UniProtKB/TrEMBL;Acc:G4MUF1]
MGG_01018	Putative uncharacterized protein [Source:UniProtKB/TrEMBL;Acc:G4NCU9]	MGG_01679	ThiJ/PfpI family protein [Source:UniProtKB/TrEMBL;Acc:G4MUT0]
MGG_01029	Acetyl-hydrolase [Source:UniProtKB/TrEMBL;Acc:G4NCT6]	MGG_01690	Serine/threonine-protein phosphatase [Source:UniProtKB/TrEMBL;Acc:G4MUU3]
MGG_01041	Cellulose signaling associated protein ENVOY [Source:UniProtKB/TrEMBL;Acc:G4NCS4]	MGG_01701	Putative uncharacterized protein [Source:UniProtKB/TrEMBL;Acc:G4MUV8]
MGG_01042	Putative uncharacterized protein [Source:UniProtKB/TrEMBL;Acc:G4NCS3]	MGG_01752	Putative uncharacterized protein [Source:UniProtKB/TrEMBL;Acc:G4MVC0]
MGG_01047	PH domain-containing protein [Source:UniProtKB/TrEMBL;Acc:G4NCR8]	MGG_01756	Ubiquitin-conjugating enzyme E2 2 [Source:UniProtKB/TrEMBL;Acc:G4MVC5]
MGG_01053	Putative uncharacterized protein [Source:UniProtKB/TrEMBL;Acc:G4NCK5]	MGG_01770	Putative uncharacterized protein [Source:UniProtKB/TrEMBL;Acc:G4MVP9]
MGG_01054	Vacuolar morphogenesis protein AvaB [Source:UniProtKB/TrEMBL;Acc:G4NCK4]	MGG_01800	Flap structure-specific endonuclease [Source:UniProtKB/TrEMBL;Acc:G4MVT4]
MGG_01069	Putative uncharacterized protein [Source:UniProtKB/TrEMBL;Acc:G4NCI9]	MGG_01806	Putative uncharacterized protein [Source:UniProtKB/TrEMBL;Acc:G4MVU4]
MGG_01077	Putative uncharacterized protein [Source:UniProtKB/TrEMBL;Acc:G4NCI0]	MGG_01811	Putative uncharacterized protein [Source:UniProtKB/TrEMBL;Acc:G4MW56]
MGG_01090	Putative uncharacterized protein [Source:UniProtKB/TrEMBL;Acc:G4NCG4]	MGG_01825	Putative uncharacterized protein [Source:UniProtKB/TrEMBL;Acc:G4MW75]
MGG_01094	Putative uncharacterized protein [Source:UniProtKB/TrEMBL;Acc:G4NCF9]	MGG_01827	Putative uncharacterized protein [Source:UniProtKB/TrEMBL;Acc:G4MW79]
MGG_01115	Ubiquitin-protein ligase E3A [Source:UniProtKB/TrEMBL;Acc:G4NC86]	MGG_01841	Putative uncharacterized protein [Source:UniProtKB/TrEMBL;Acc:G4MW94]
MGG_01125	Amine oxidase [Source:UniProtKB/TrEMBL;Acc:G4NC76]	MGG_01844	GPI inositol-deacylase [Source:UniProtKB/TrEMBL;Acc:G4MW97]
MGG_01129	Putative uncharacterized protein [Source:UniProtKB/TrEMBL;Acc:G4NC66]	MGG_01856	Putative uncharacterized protein [Source:UniProtKB/TrEMBL;Acc:G4MWL6]
MGG_01169	Putative uncharacterized protein [Source:UniProtKB/TrEMBL;Acc:G4MWJ7]	MGG_01906	Nicotianamine synthase 3 [Source:UniProtKB/TrEMBL;Acc:G4NG29]
MGG_01170	Iron sulfur cluster assembly protein 2 [Source:UniProtKB/TrEMBL;Acc:G4MWJ8]	MGG_01923	Putative uncharacterized protein [Source:UniProtKB/TrEMBL;Acc:G4NG15]
MGG_01172	Putative uncharacterized protein [Source:UniProtKB/TrEMBL;Acc:G4MWK0]	MGG_01974	Putative uncharacterized protein [Source:UniProtKB/TrEMBL;Acc:G4MMB4]
MGG_01177	Putative uncharacterized protein [Source:UniProtKB/TrEMBL;Acc:G4MWK6]	MGG_02042	Interferon-induced GTP-binding protein Mx2 [Source:UniProtKB/TrEMBL;Acc:G4MMV1]
MGG_01185	GTP-binding protein ypt5 [Source:UniProtKB/TrEMBL;Acc:G4MWX1]	MGG_02043	Putative uncharacterized protein [Source:UniProtKB/TrEMBL;Acc:G4MMV2]
MGG_01191	Putative uncharacterized protein [Source:UniProtKB/TrEMBL;Acc:G4MWY1]	MGG_02051	CAMK protein kinase [Source:UniProtKB/TrEMBL;Acc:G4MMW5]
MGG_01204	MADS-box MEF2 type transcription factor [Source:UniProtKB/TrEMBL;Acc:G4MWZ7]	MGG_02059	Putative uncharacterized protein [Source:UniProtKB/TrEMBL;Acc:G4MN84]
MGG_01208	Putative uncharacterized protein [Source:UniProtKB/TrEMBL;Acc:G4MX02]	MGG_02062	Putative uncharacterized protein [Source:UniProtKB/TrEMBL;Acc:G4MN87]
MGG_01215	Putative uncharacterized protein [Source:UniProtKB/TrEMBL;Acc:G4MX10]	MGG_02104	Putative uncharacterized protein [Source:UniProtKB/TrEMBL;Acc:G4MNP6]
MGG_01238	Putative uncharacterized protein [Source:UniProtKB/TrEMBL;Acc:G4MXK4]	MGG_02116	Putative uncharacterized protein [Source:UniProtKB/TrEMBL;Acc:G4MNQ8]
MGG_01240	RING-8 protein [Source:UniProtKB/TrEMBL;Acc:G4MXK6]	MGG_02143	Putative uncharacterized protein [Source:UniProtKB/TrEMBL;Acc:G4MP48]
MGG_01272	CORD and CS domain-containing protein [Source:UniProtKB/TrEMBL;Acc:G4MY47]	MGG_02246	Putative uncharacterized protein [Source:UniProtKB/TrEMBL;Acc:G4MQ14]
MGG_01282	Polyubiquitin [Source:UniProtKB/TrEMBL;Acc:G4MY63]	MGG_02252	Tetrahydroxynaphthalene reductase [Source:UniProtKB/Swiss-Prot;Acc:Q12634]
MGG_01289	Putative uncharacterized protein [Source:UniProtKB/TrEMBL;Acc:G4MY74]	MGG_02267	Putative uncharacterized protein [Source:UniProtKB/TrEMBL;Acc:G4MQ30]
MGG_01291	Glycerol-3-phosphate O-acyltransferase 1 [Source:UniProtKB/TrEMBL;Acc:G4MY76]	MGG_02310	Putative uncharacterized protein [Source:UniProtKB/TrEMBL;Acc:G4MQH6]
MGG_01294	Putative uncharacterized protein [Source:UniProtKB/TrEMBL;Acc:G4MY79]	MGG_02313	Putative uncharacterized protein [Source:UniProtKB/TrEMBL;Acc:G4MQH9]
MGG_01311	Nuclear elongation and deformation protein 1 [Source:UniProtKB/TrEMBL;Acc:G4MYK3]	MGG_02337	Retinol dehydrogenase 8 [Source:UniProtKB/TrEMBL;Acc:G4MQK2]
MGG_01319	Putative uncharacterized protein [Source:UniProtKB/TrEMBL;Acc:G4MYL2]	MGG_02351	Tyrocidine synthetase 1 [Source:UniProtKB/TrEMBL;Acc:G4MQL9]
MGG_01342	Sensory/regulatory protein rpfC [Source:UniProtKB/TrEMBL;Acc:G4MYN5]	MGG_02400	Pirin [Source:UniProtKB/TrEMBL;Acc:G4MRE2]
MGG_01348	Putative uncharacterized protein [Source:UniProtKB/TrEMBL;Acc:G4MYP3]	MGG_02402	Putative uncharacterized protein [Source:UniProtKB/TrEMBL;Acc:G4MRE5]
MGG_01376	Tyrosine-protein phosphatase 1; Tyrosine-protein phosphatase 1, variant [Source:UniProtKB/TrEMBL;Acc:G4MZ37]	MGG_02430	Diphthamide biosynthesis protein 3 [Source:UniProtKB/TrEMBL;Acc:G4MRH8]
MGG_01390	MFS hexose transporter [Source:UniProtKB/TrEMBL;Acc:G4MZG7]	MGG_02436	Putative uncharacterized protein [Source:UniProtKB/TrEMBL;Acc:G4MRI4]
MGG_01394	Putative uncharacterized protein [Source:UniProtKB/TrEMBL;Acc:G4MZH1]	MGG_02451	Cyanate hydratase [Source:UniProtKB/Swiss-Prot;Acc:A4R2S1]
MGG_01398	Putative uncharacterized protein [Source:UniProtKB/TrEMBL;Acc:G4MZH7]	MGG_02482	DNA replication licensing factor mcm10 [Source:UniProtKB/TrEMBL;Acc:G4MRZ7]
MGG_01407	PQ loop repeat protein [Source:UniProtKB/TrEMBL;Acc:G4MZI6]	MGG_02496	Methionine-R-sulfoxide reductase B2 [Source:UniProtKB/TrEMBL;Acc:G4MK90]
MGG_01419	Small nuclear ribonucleoprotein U1a [Source:UniProtKB/TrEMBL;Acc:G4MZK1]	MGG_02502	Putative uncharacterized protein [Source:UniProtKB/TrEMBL;Acc:G4MKA3]
MGG_01428	Putative uncharacterized protein [Source:UniProtKB/TrEMBL;Acc:G4MZL1]	MGG_02542	Putative uncharacterized protein [Source:UniProtKB/TrEMBL;Acc:G4NK31]
MGG_01463	Phosphate metabolism protein 7 [Source:UniProtKB/TrEMBL;Acc:G4MSJ5]	MGG_02583	Mitochondrial ATP-binding cassette sub-family B member 6 [Source:UniProtKB/TrEMBL;Acc:G4NJU4]
MGG_01467	Putative uncharacterized protein [Source:UniProtKB/TrEMBL;Acc:G4MSK1]	MGG_02592	Putative uncharacterized protein [Source:UniProtKB/TrEMBL;Acc:G4NJT6]
MGG_01468	THO complex subunit 2 [Source:UniProtKB/TrEMBL;Acc:G4MSK2]	MGG_02648	Interferon-induced GTP-binding protein Mx [Source:UniProtKB/TrEMBL;Acc:G4NJH9]
MGG_01473	Oxidoreductase 2-nitropropane dioxygenase family protein [Source:UniProtKB/TrEMBL;Acc:G4MSK8]	MGG_02688	Putative uncharacterized protein [Source:UniProtKB/TrEMBL;Acc:G5EHS1]
MGG_01478	Putative uncharacterized protein [Source:UniProtKB/TrEMBL;Acc:G4MSL7]	MGG_02689	D-arabinono-1,4-lactone oxidase [Source:UniProtKB/TrEMBL;Acc:G5EH52]
MGG_01480	Putative uncharacterized protein [Source:UniProtKB/TrEMBL;Acc:G4MSX6]	MGG_02692	Putative uncharacterized protein [Source:UniProtKB/TrEMBL;Acc:G5EHU7]
MGG_01482	GRF zinc finger domain-containing protein [Source:UniProtKB/TrEMBL;Acc:G4MSX8]	MGG_02715	Putative uncharacterized protein [Source:UniProtKB/TrEMBL;Acc:G5EH40]
MGG_01539	Putative uncharacterized protein [Source:UniProtKB/TrEMBL;Acc:G4MTF4]	MGG_02728	Putative uncharacterized protein [Source:UniProtKB/TrEMBL;Acc:G4NJ70]
MGG_01553	3-isopropylmalate dehydratase [Source:UniProtKB/TrEMBL;Acc:G4MTG9]	MGG_02729	Putative uncharacterized protein [Source:UniProtKB/TrEMBL;Acc:G4NJ68]
MGG_01558	Putative uncharacterized protein [Source:UniProtKB/TrEMBL;Acc:G4MTH5]	MGG_02752	Putative uncharacterized protein [Source:UniProtKB/TrEMBL;Acc:G4NJ45]
MGG_01560	Putative uncharacterized protein [Source:UniProtKB/TrEMBL;Acc:G4MTH7]	MGG_02762	ATP-dependent RNA helicase DED1 [Source:UniProtKB/TrEMBL;Acc:G5EHR3]
MGG_01568	Putative uncharacterized protein [Source:UniProtKB/TrEMBL;Acc:G4MTI7]	MGG_02775	Putative uncharacterized protein [Source:UniProtKB/TrEMBL;Acc:G5EI37]
MGG_01570	Putative uncharacterized protein [Source:UniProtKB/TrEMBL;Acc:G4MTU7]	MGG_02784	DNA-binding protein SMUBP-2 [Source:UniProtKB/TrEMBL;Acc:G4NIZ8]
MGG_01586	Arsenite resistance protein Ars2 [Source:UniProtKB/TrEMBL;Acc:G4MTW3]	MGG_02832	AGC/PKA protein kinase [Source:UniProtKB/TrEMBL;Acc:G5EHP7]
MGG_01597	ARF GTPase activator [Source:UniProtKB/TrEMBL;Acc:G4MTX6]	MGG_02855	Vacuolar membrane PQ loop repeat protein [Source:UniProtKB/TrEMBL;Acc:G4NLT4]
MGG_01604	Epidermal retinal dehydrogenase 2 [Source:UniProtKB/TrEMBL;Acc:G4MTY7]	MGG_02856	Molybdopterin biosynthesis protein moeB [Source:UniProtKB/TrEMBL;Acc:G5EI49]
MGG_01621	Putative uncharacterized protein [Source:UniProtKB/TrEMBL;Acc:G4MUB3]	MGG_02859	Initiation-specific alpha-1,6-mannosyltransferase [Source:UniProtKB/TrEMBL;Acc:G5EGV3]
MGG_01624	Fungal specific transcription factor domain-containing protein [Source:UniProtKB/TrEMBL;Acc:G4MUB7]	MGG_02860	Putative uncharacterized protein [Source:UniProtKB/TrEMBL;Acc:G5EHQ9]
MGG_01675	Putative uncharacterized protein [Source:UniProtKB/TrEMBL;Acc:G4MUS6]	MGG_02874	WD repeat-containing protein mip1 [Source:UniProtKB/TrEMBL;Acc:G4NLR2]
MGG_01677	Nuclear pore complex subunit [Source:UniProtKB/TrEMBL;Acc:G4MUS8]	MGG_02882	Putative uncharacterized protein [Source:UniProtKB/TrEMBL;Acc:G5EHN5]
MGG_01681	Vesicle-associated membrane protein 725 [Source:UniProtKB/TrEMBL;Acc:G4MUT3]	MGG_02928	Putative uncharacterized protein [Source:UniProtKB/TrEMBL;Acc:G4NLJ2]
MGG_01700	Cytochrome P450 monooxygenase [Source:UniProtKB/TrEMBL;Acc:G4MUV7]	MGG_02935	Putative uncharacterized protein [Source:UniProtKB/TrEMBL;Acc:G4NLI0]
MGG_01705	Sequence orphan [Source:UniProtKB/TrEMBL;Acc:G4MUW3]	MGG_02937	Putative uncharacterized protein [Source:UniProtKB/TrEMBL;Acc:G4NLE5]
MGG_01711	Mitochondrial division protein 1 [Source:UniProtKB/Swiss-Prot;Acc:A4RJV3]	MGG_02942	Putative uncharacterized protein [Source:UniProtKB/TrEMBL;Acc:G4NLD8]
MGG_01723	Cytochrome b2 [Source:UniProtKB/TrEMBL;Acc:G4MV91]	MGG_02962	C6 zinc finger domain-containing protein; C6 zinc finger domain-containing protein, variant [Source:UniProtKB/TrEMBL;Acc:G4NLB5]
MGG_01724	GTP-binding protein ypt3 [Source:UniProtKB/TrEMBL;Acc:G4MV92]	MGG_02966	Putative uncharacterized protein [Source:UniProtKB/TrEMBL;Acc:G4NLA7]
MGG_01727	Putative uncharacterized protein [Source:UniProtKB/TrEMBL;Acc:G4MV95]	MGG_02967	Phosphoglycerate mutase [Source:UniProtKB/TrEMBL;Acc:G4NLA6]
MGG_01755	Acetyl-CoA acetyltransferase [Source:UniProtKB/TrEMBL;Acc:G4MVC4]	MGG_02974	Mitochondrial carrier protein RIM2 [Source:UniProtKB/TrEMBL;Acc:G5EHD5]
MGG_01757	Kinesin heavy chain [Source:UniProtKB/TrEMBL;Acc:G4MVC6]	MGG_03023	Putative uncharacterized protein [Source:UniProtKB/TrEMBL;Acc:G5EHQ0]
MGG_01758	Leucine carboxyl methyltransferase 1 [Source:UniProtKB/TrEMBL;Acc:G4MVC8]	MGG_03067	Putative uncharacterized protein [Source:UniProtKB/TrEMBL;Acc:G4NKJ1]
MGG_01764	Putative uncharacterized protein [Source:UniProtKB/TrEMBL;Acc:G4MVP2]	MGG_03082	Putative uncharacterized protein [Source:UniProtKB/TrEMBL;Acc:G5EH43]
MGG_01769	Plasma membrane channel protein [Source:UniProtKB/TrEMBL;Acc:G4MVP7]	MGG_03083	FAD binding domain-containing protein [Source:UniProtKB/TrEMBL;Acc:G5EHB0]
MGG_01781	KH domain-containing protein [Source:UniProtKB/TrEMBL;Acc:G4MVR2]	MGG_03156	Putative uncharacterized protein [Source:UniProtKB/TrEMBL;Acc:G4NAS5]
MGG_01817	Putative uncharacterized protein [Source:UniProtKB/TrEMBL;Acc:G4MW62]	MGG_03158	Pumilio-family RNA binding repeat protein [Source:UniProtKB/TrEMBL;Acc:G4NAS2]
MGG_01818	Guanine nucleotide-binding protein alpha-3 subunit [Source:UniProtKB/TrEMBL;Acc:G4MW64]	MGG_03183	Putative uncharacterized protein [Source:UniProtKB/TrEMBL;Acc:G4NAE2]
MGG_01833	Putative uncharacterized protein [Source:UniProtKB/TrEMBL;Acc:G4MW86]	MGG_03196	RCM-1 [Source:UniProtKB/TrEMBL;Acc:G4NAC6]
MGG_01834	Putative uncharacterized protein [Source:UniProtKB/TrEMBL;Acc:G4MW87]	MGG_03205	Polyamine transporter 2 [Source:UniProtKB/TrEMBL;Acc:G4NAB4]
MGG_01836	Cutinase transcription factor 1 alpha [Source:UniProtKB/TrEMBL;Acc:G4MW89]	MGG_03228	Putative uncharacterized protein [Source:UniProtKB/TrEMBL;Acc:G4N9Y0]
MGG_01845	Putative uncharacterized protein [Source:UniProtKB/TrEMBL;Acc:G4MW98]	MGG_03238	Zinc finger protein ZPR1 [Source:UniProtKB/TrEMBL;Acc:G4N9W7]
MGG_01847	Putative uncharacterized protein [Source:UniProtKB/TrEMBL;Acc:G4MWA0]	MGG_03262	Putative uncharacterized protein [Source:UniProtKB/TrEMBL;Acc:G4N9J8]
MGG_01867	Putative uncharacterized protein [Source:UniProtKB/TrEMBL;Acc:G4MWM6]	MGG_03285	Putative uncharacterized protein [Source:UniProtKB/TrEMBL;Acc:G4N9G5]
MGG_01872	Putative uncharacterized protein [Source:UniProtKB/TrEMBL;Acc:G4MWN1]	MGG_03294	IBR domain-containing protein [Source:UniProtKB/TrEMBL;Acc:G4N9F6]
MGG_01916	Putative uncharacterized protein [Source:UniProtKB/TrEMBL;Acc:G4NG21]	MGG_03304	Putative uncharacterized protein [Source:UniProtKB/TrEMBL;Acc:G4N996]
MGG_01952	Putative uncharacterized protein [Source:UniProtKB/TrEMBL;Acc:G4NFZ9]	MGG_03308	Putative uncharacterized protein [Source:UniProtKB/TrEMBL;Acc:G4N990]
MGG_01976	TBC1 domain family member 14 [Source:UniProtKB/TrEMBL;Acc:G4MMB6]	MGG_03328	Putative uncharacterized protein [Source:UniProtKB/TrEMBL;Acc:G4N964]
MGG_01982	Putative uncharacterized protein [Source:UniProtKB/TrEMBL;Acc:G4MMC2]	MGG_03349	Putative uncharacterized protein [Source:UniProtKB/TrEMBL;Acc:G4N8Z0]
MGG_02070	Putative uncharacterized protein [Source:UniProtKB/TrEMBL;Acc:G4MN99]	MGG_03352	3-hydroxyphenylacetate 6 hydroxylase [Source:UniProtKB/TrEMBL;Acc:G4N8Y7]
MGG_02101	Putative uncharacterized protein [Source:UniProtKB/TrEMBL;Acc:G4MNP2]	MGG_03369	Putative uncharacterized protein [Source:UniProtKB/TrEMBL;Acc:G4N8W4]
MGG_02109	Putative uncharacterized protein [Source:UniProtKB/TrEMBL;Acc:G4MNQ1]	MGG_03389	Putative uncharacterized protein [Source:UniProtKB/TrEMBL;Acc:G4N8U2]
MGG_02110	Caleosin domain-containing protein [Source:UniProtKB/TrEMBL;Acc:G4MNQ2]	MGG_03392	Putative uncharacterized protein [Source:UniProtKB/TrEMBL;Acc:G4N8N8]
MGG_02113	Cupin domain-containing protein [Source:UniProtKB/TrEMBL;Acc:G4MNQ5]	MGG_03403	Putative uncharacterized protein [Source:UniProtKB/TrEMBL;Acc:G4N8M4]
MGG_02142	Putative uncharacterized protein [Source:UniProtKB/TrEMBL;Acc:G4MP47]	MGG_03412	Putative uncharacterized protein [Source:UniProtKB/TrEMBL;Acc:G4N8L6]
MGG_02167	Major facilitator superfamily transporter [Source:UniProtKB/TrEMBL;Acc:G4MP65]	MGG_03437	Putative uncharacterized protein [Source:UniProtKB/TrEMBL;Acc:G4N8C9]
MGG_02204	Vitamin H transporter [Source:UniProtKB/TrEMBL;Acc:G4MP96]	MGG_03438	Putative uncharacterized protein [Source:UniProtKB/TrEMBL;Acc:G4N8C7]
MGG_02242	Putative uncharacterized protein [Source:UniProtKB/TrEMBL;Acc:G4MPQ1]	MGG_03443	Putative uncharacterized protein [Source:UniProtKB/TrEMBL;Acc:G4N8B9]
MGG_02253	Cell surface protein [Source:UniProtKB/TrEMBL;Acc:G4MQ19]	MGG_03449	Putative uncharacterized protein [Source:UniProtKB/TrEMBL;Acc:G4N8B2]
MGG_02257	Putative uncharacterized protein [Source:UniProtKB/TrEMBL;Acc:G4MQ23]	MGG_03458	Putative uncharacterized protein [Source:UniProtKB/TrEMBL;Acc:G4N8A2]
MGG_02261	Feruloyl esterase B [Source:UniProtKB/TrEMBL;Acc:G4MQ26]	MGG_03502	Feruloyl esterase B [Source:UniProtKB/TrEMBL;Acc:G4N7Z8]
MGG_02290	Putative uncharacterized protein [Source:UniProtKB/TrEMBL;Acc:G4MQ50]	MGG_03513	Ubiquitin carboxyl-terminal hydrolase [Source:UniProtKB/TrEMBL;Acc:G4N7Y5]
MGG_02329	Isotrichodermin C-15 hydroxylase [Source:UniProtKB/TrEMBL;Acc:G4MQJ3]	MGG_03516	Putative uncharacterized protein [Source:UniProtKB/TrEMBL;Acc:G4N7Y2]
MGG_02347	Putative uncharacterized protein [Source:UniProtKB/TrEMBL;Acc:G4MQL4]	MGG_03527	Putative uncharacterized protein [Source:UniProtKB/TrEMBL;Acc:G4N7R8]
MGG_02387	Putative uncharacterized protein [Source:UniProtKB/TrEMBL;Acc:G4MR16]	MGG_03557	Putative uncharacterized protein [Source:UniProtKB/TrEMBL;Acc:G4N7N4]
MGG_02406	Nulp1-pending protein [Source:UniProtKB/TrEMBL;Acc:G4MRF1]	MGG_03560	Phospholipid:diacylglycerol acyltransferase [Source:UniProtKB/TrEMBL;Acc:G4N7N1]
MGG_02409	Nonspecific lipid-transfer protein [Source:UniProtKB/TrEMBL;Acc:G4MRF5]	MGG_03584	Integral membrane protein [Source:UniProtKB/TrEMBL;Acc:G4N7E8]
MGG_02424	Ubiquitin/metalloprotease fusion protein [Source:UniProtKB/TrEMBL;Acc:G4MRH2]	MGG_03662	Phosphoadenosine phosphosulfate reductase [Source:UniProtKB/TrEMBL;Acc:G4N6T9]
MGG_02435	Mitochondrial iron uptake protein [Source:UniProtKB/TrEMBL;Acc:G4MRI3]	MGG_03672	Putative uncharacterized protein [Source:UniProtKB/TrEMBL;Acc:G4N6S8]
MGG_02438	Putative uncharacterized protein [Source:UniProtKB/TrEMBL;Acc:G4MRI6]	MGG_03698	Putative uncharacterized protein [Source:UniProtKB/TrEMBL;Acc:G4N6P7]
MGG_02445	Putative uncharacterized protein [Source:UniProtKB/TrEMBL;Acc:G4MRV3]	MGG_03755	Putative uncharacterized protein [Source:UniProtKB/TrEMBL;Acc:G4NHQ7]
MGG_02468	Putative uncharacterized protein [Source:UniProtKB/TrEMBL;Acc:G4MRY1]	MGG_03767	Putative uncharacterized protein [Source:UniProtKB/TrEMBL;Acc:G4NHP4]
MGG_02477	Putative uncharacterized protein [Source:UniProtKB/TrEMBL;Acc:G4MRZ1]	MGG_03810	Polyketide synthase [Source:UniProtKB/TrEMBL;Acc:G4NHK7]
MGG_02516	Putative uncharacterized protein [Source:UniProtKB/TrEMBL;Acc:G4MKC1]	MGG_03836	Putative uncharacterized protein [Source:UniProtKB/TrEMBL;Acc:G4NHH9]
MGG_02536	Putative uncharacterized protein [Source:UniProtKB/TrEMBL;Acc:G4NK41]	MGG_03849	Putative uncharacterized protein [Source:UniProtKB/TrEMBL;Acc:G4NHG5]
MGG_02539	Putative uncharacterized protein [Source:UniProtKB/TrEMBL;Acc:G4NK35]	MGG_03854	DNA ligase 1 [Source:UniProtKB/TrEMBL;Acc:G4NHG0]
MGG_02559	MOSC domain-containing protein [Source:UniProtKB/TrEMBL;Acc:G5EH16]	MGG_03864	Putative uncharacterized protein [Source:UniProtKB/TrEMBL;Acc:G4NHF0]
MGG_02570	Dienelactone hydrolase [Source:UniProtKB/TrEMBL;Acc:G4NJW1]	MGG_03899	Putative uncharacterized protein [Source:UniProtKB/TrEMBL;Acc:G4NHA0]
MGG_02581	Putative uncharacterized protein [Source:UniProtKB/TrEMBL;Acc:G4NJU6]	MGG_03905	3-oxo-5-alpha-steroid 4-dehydrogenase 2 [Source:UniProtKB/TrEMBL;Acc:G4NH92]
MGG_02595	Putative uncharacterized protein [Source:UniProtKB/TrEMBL;Acc:G4NJP4]	MGG_03910	Putative uncharacterized protein [Source:UniProtKB/TrEMBL;Acc:G4NH86]
MGG_02616	Isocitrate lyase [Source:UniProtKB/TrEMBL;Acc:G5EH03]	MGG_03944	Putative uncharacterized protein [Source:UniProtKB/TrEMBL;Acc:G4NH44]
MGG_02627	Atypical/ABC1/ABC1-B protein kinase [Source:UniProtKB/TrEMBL;Acc:G5EH34]	MGG_03956	Putative uncharacterized protein [Source:UniProtKB/TrEMBL;Acc:G4NH31]
MGG_02641	Putative uncharacterized protein [Source:UniProtKB/TrEMBL;Acc:G4NJI7]	MGG_03963	Putative uncharacterized protein [Source:UniProtKB/TrEMBL;Acc:G4NH24]
MGG_02647	UVI-1 [Source:UniProtKB/TrEMBL;Acc:G4NJI0]	MGG_03971	Putative uncharacterized protein [Source:UniProtKB/TrEMBL;Acc:G4NH11]
MGG_02663	Signal recognition particle receptor subunit alpha [Source:UniProtKB/TrEMBL;Acc:G4NJF4]	MGG_03977	Putative uncharacterized protein [Source:UniProtKB/TrEMBL;Acc:G4NGZ9]
MGG_02716	Putative uncharacterized protein [Source:UniProtKB/TrEMBL;Acc:G4NJ84]	MGG_03983	Hsp70-like protein [Source:UniProtKB/TrEMBL;Acc:G4NGZ3]
MGG_02731	Ras-like protein ced-10 [Source:UniProtKB/TrEMBL;Acc:G5EH19]	MGG_03988	Putative uncharacterized protein [Source:UniProtKB/TrEMBL;Acc:G4NGY8]
MGG_02743	WD repeat-containing protein 23 [Source:UniProtKB/TrEMBL;Acc:G4NJ54]	MGG_03995	Carboxypeptidase S1 [Source:UniProtKB/TrEMBL;Acc:G4NGY2]
MGG_02746	Putative uncharacterized protein [Source:UniProtKB/TrEMBL;Acc:G5EHY7]	MGG_04018	Mitochondrial chaperone BCS1 [Source:UniProtKB/TrEMBL;Acc:G4NGV4]
MGG_02748	RNA-dependent RNA polymerase 1 [Source:UniProtKB/TrEMBL;Acc:G4NJ50]	MGG_04025	Putative uncharacterized protein [Source:UniProtKB/TrEMBL;Acc:G4NGU2]
MGG_02767	Phospholipid-transporting ATPase 1 [Source:UniProtKB/TrEMBL;Acc:G4NJ22]	MGG_04074	Putative uncharacterized protein [Source:UniProtKB/TrEMBL;Acc:G4NGN7]
MGG_02781	Protein EFR3 [Source:UniProtKB/Swiss-Prot;Acc:Q2KG01]	MGG_04076	Low-density lipoprotein receptor YWTD [Source:UniProtKB/TrEMBL;Acc:G4NGN5]
MGG_02783	Lactose permease [Source:UniProtKB/TrEMBL;Acc:G4NJ01]	MGG_04077	Putative uncharacterized protein [Source:UniProtKB/TrEMBL;Acc:G4NGN4]
MGG_02790	Putative uncharacterized protein [Source:UniProtKB/TrEMBL;Acc:G4NIZ2]	MGG_04122	Putative uncharacterized protein [Source:UniProtKB/TrEMBL;Acc:G4NIT5]
MGG_02798	Short-chain dehydrogenase/reductase SDR [Source:UniProtKB/TrEMBL;Acc:G5EI10]	MGG_04128	Putative uncharacterized protein [Source:UniProtKB/TrEMBL;Acc:G4NIS9]
MGG_02803	Putative uncharacterized protein [Source:UniProtKB/TrEMBL;Acc:G5EH37]	MGG_04143	Ras-like protein Rab-6A [Source:UniProtKB/TrEMBL;Acc:G4NIR6]
MGG_02809	Putative uncharacterized protein [Source:UniProtKB/TrEMBL;Acc:G5EHR4]	MGG_04161	Cation efflux system protein czcD [Source:UniProtKB/TrEMBL;Acc:G4NIP6]
MGG_02817	Glutamate decarboxylase [Source:UniProtKB/TrEMBL;Acc:G5EHP8]	MGG_04164	Putative uncharacterized protein [Source:UniProtKB/TrEMBL;Acc:G4NIP1]
MGG_02823	Beige/BEACH domain-containing protein [Source:UniProtKB/TrEMBL;Acc:G4NIV6]	MGG_04165	Putative uncharacterized protein [Source:UniProtKB/TrEMBL;Acc:G4NIP0]
MGG_02831	Putative uncharacterized protein [Source:UniProtKB/TrEMBL;Acc:G4NLW2]	MGG_04194	Acetyl esterase [Source:UniProtKB/TrEMBL;Acc:G4NF62]
MGG_02833	GTPase-activating protein GYP2 [Source:UniProtKB/TrEMBL;Acc:G4NLV9]	MGG_04202	MAS3 protein [Source:UniProtKB/TrEMBL;Acc:G4NF50]
MGG_02839	IBR domain-containing protein [Source:UniProtKB/TrEMBL;Acc:G4NLV2]	MGG_04231	Putative uncharacterized protein [Source:UniProtKB/TrEMBL;Acc:G4NFC1]
MGG_02849	Putative uncharacterized protein [Source:UniProtKB/TrEMBL;Acc:G5EH92]	MGG_04309	Putative uncharacterized protein [Source:UniProtKB/TrEMBL;Acc:G4NGH7]
MGG_02850	Putative uncharacterized protein [Source:UniProtKB/TrEMBL;Acc:G5EHP9]	MGG_04365	Putative uncharacterized protein [Source:UniProtKB/TrEMBL;Acc:G4MZB4]
MGG_02854	Pirin domain-containing protein [Source:UniProtKB/TrEMBL;Acc:G5EHK6]	MGG_04407	Cation efflux family protein [Source:UniProtKB/TrEMBL;Acc:G4MKL5]
MGG_02866	Putative uncharacterized protein [Source:UniProtKB/TrEMBL;Acc:G4NLS4]	MGG_04410	Origin recognition complex subunit [Source:UniProtKB/TrEMBL;Acc:G4MZE6]
MGG_02867	Putative uncharacterized protein [Source:UniProtKB/TrEMBL;Acc:G4NLS3]	MGG_04415	Putative uncharacterized protein [Source:UniProtKB/TrEMBL;Acc:G4MZF2]
MGG_02880	Transcriptional activator xlnR [Source:UniProtKB/TrEMBL;Acc:G5EH28]	MGG_04433	Sulfate transporter [Source:UniProtKB/TrEMBL;Acc:G4MZG6]
MGG_02885	Putative uncharacterized protein [Source:UniProtKB/TrEMBL;Acc:G4NLP8]	MGG_04454	Transporter GOS1 [Source:UniProtKB/TrEMBL;Acc:G4MSD1]
MGG_02886	S-(Hydroxymethyl)glutathione dehydrogenase [Source:UniProtKB/TrEMBL;Acc:G5EI60]	MGG_04456	Zinc finger protein 664 [Source:UniProtKB/TrEMBL;Acc:G4MSD3]
MGG_02908	Putative uncharacterized protein [Source:UniProtKB/TrEMBL;Acc:G5EH75]	MGG_04475	AGC/NDR protein kinase [Source:UniProtKB/TrEMBL;Acc:G4MKJ0]
MGG_02913	Putative uncharacterized protein [Source:UniProtKB/TrEMBL;Acc:G4NLL1]	MGG_04513	Putative uncharacterized protein [Source:UniProtKB/TrEMBL;Acc:G4MSE1]
MGG_02918	Putative uncharacterized protein [Source:UniProtKB/TrEMBL;Acc:G4NLK5]	MGG_04541	Putative uncharacterized protein [Source:UniProtKB/TrEMBL;Acc:G4MST2]
MGG_02948	Sorting nexin-3 [Source:UniProtKB/TrEMBL;Acc:G5EI69]	MGG_04571	Putative uncharacterized protein [Source:UniProtKB/TrEMBL;Acc:G4MST9]
MGG_02958	Putative uncharacterized protein [Source:UniProtKB/TrEMBL;Acc:G4NLC1]	MGG_04576	High affinity ammonium transporter [Source:UniProtKB/TrEMBL;Acc:G4MSU4]
MGG_02996	Putative uncharacterized protein [Source:UniProtKB/TrEMBL;Acc:G5EHR5]	MGG_04600	Putative uncharacterized protein [Source:UniProtKB/TrEMBL;Acc:G4MSV4]
MGG_03012	Putative uncharacterized protein [Source:UniProtKB/TrEMBL;Acc:G5EHX1]	MGG_04633	Putative uncharacterized protein [Source:UniProtKB/TrEMBL;Acc:G4MRD3]
MGG_03017	Putative uncharacterized protein [Source:UniProtKB/TrEMBL;Acc:G4NKV1]	MGG_04634	Putative uncharacterized protein [Source:UniProtKB/TrEMBL;Acc:G4MRD2]
MGG_03045	Ankyrin repeat protein [Source:UniProtKB/TrEMBL;Acc:G5EH61]	MGG_04664	Putative uncharacterized protein [Source:UniProtKB/TrEMBL;Acc:G4MTA6]
MGG_03050	Putative uncharacterized protein [Source:UniProtKB/TrEMBL;Acc:G4NKL3]	MGG_04698	PQ-loop repeat-containing protein 2 [Source:UniProtKB/TrEMBL;Acc:G4MTC4]
MGG_03053	RNA binding protein [Source:UniProtKB/TrEMBL;Acc:G5EH29]	MGG_04711	Putative uncharacterized protein [Source:UniProtKB/TrEMBL;Acc:G4MR89]
MGG_03118	Putative uncharacterized protein [Source:UniProtKB/TrEMBL;Acc:G4N5Z0]	MGG_04723	Putative uncharacterized protein [Source:UniProtKB/TrEMBL;Acc:G4MTP8]
MGG_03122	Chitin synthase export chaperone [Source:UniProtKB/TrEMBL;Acc:G4N5Y4]	MGG_04751	Putative uncharacterized protein [Source:UniProtKB/TrEMBL;Acc:G4MTR2]
MGG_03123	MATE efflux family protein subfamily [Source:UniProtKB/TrEMBL;Acc:G4N5Y3]	MGG_04824	Acylphosphatase [Source:UniProtKB/TrEMBL;Acc:G4MU65]
MGG_03130	Pps1 dual specificty phosphatase [Source:UniProtKB/TrEMBL;Acc:G4NAV8]	MGG_04836	Putative uncharacterized protein [Source:UniProtKB/TrEMBL;Acc:G4MU78]
MGG_03159	YdiU domain-containing protein [Source:UniProtKB/TrEMBL;Acc:G4NAS1]	MGG_04838	Putative uncharacterized protein [Source:UniProtKB/TrEMBL;Acc:G4MU81]
MGG_03162	Putative uncharacterized protein [Source:UniProtKB/TrEMBL;Acc:G4NAR8]	MGG_04859	Putative uncharacterized protein [Source:UniProtKB/TrEMBL;Acc:G4N2C0]
MGG_03168	Putative uncharacterized protein [Source:UniProtKB/TrEMBL;Acc:G4NAR1]	MGG_04862	Septum-promoting GTP-binding protein 1 [Source:UniProtKB/TrEMBL;Acc:G4N2C3]
MGG_03194	Putative uncharacterized protein [Source:UniProtKB/TrEMBL;Acc:G4NAD2]	MGG_04865	Putative uncharacterized protein [Source:UniProtKB/TrEMBL;Acc:G4N2N3]
MGG_03213	Putative uncharacterized protein [Source:UniProtKB/TrEMBL;Acc:G4N9Z5]	MGG_04895	Isocitrate lyase [Source:UniProtKB/Swiss-Prot;Acc:Q8J232]
MGG_03218	Putative uncharacterized protein [Source:UniProtKB/TrEMBL;Acc:G4N9Z0]	MGG_04903	Putative uncharacterized protein [Source:UniProtKB/TrEMBL;Acc:G4N2S8]
MGG_03235	Putative uncharacterized protein [Source:UniProtKB/TrEMBL;Acc:G4N9X0]	MGG_04936	Putative uncharacterized protein [Source:UniProtKB/TrEMBL;Acc:G4N365]
MGG_03242	Heat shock factor protein HSF24 [Source:UniProtKB/TrEMBL;Acc:G4N9W1]	MGG_04956	Putative uncharacterized protein [Source:UniProtKB/TrEMBL;Acc:G4N3H0]
MGG_03245	Aldose 1-epimerase [Source:UniProtKB/TrEMBL;Acc:G4N9V8]	MGG_04975	Putative uncharacterized protein [Source:UniProtKB/TrEMBL;Acc:G4N3J2]
MGG_03249	Putative uncharacterized protein [Source:UniProtKB/TrEMBL;Acc:G4N9V4]	MGG_04987	GPI ethanolamine phosphate transferase 3 [Source:UniProtKB/TrEMBL;Acc:G4N3K5]
MGG_03252	E3 ubiquitin-protein ligase ptr1 + RNA transporter 1 [Source:UniProtKB/TrEMBL;Acc:G4N9V1]	MGG_04992	Putative uncharacterized protein [Source:UniProtKB/TrEMBL;Acc:G4N3L0]
MGG_03253	GTPase-activating protein GYP5 [Source:UniProtKB/TrEMBL;Acc:G4N9V0]	MGG_04999	Putative uncharacterized protein [Source:UniProtKB/TrEMBL;Acc:G4N3S3]
MGG_03254	TBC1 domain family member 10A [Source:UniProtKB/TrEMBL;Acc:G4N9U9]	MGG_05053	Methyltransferase [Source:UniProtKB/TrEMBL;Acc:G4N438]
MGG_03255	Ubiquitin conjugation factor E4 [Source:UniProtKB/TrEMBL;Acc:G4N9U8]	MGG_05085	Putative uncharacterized protein [Source:UniProtKB/TrEMBL;Acc:G4N479]
MGG_03256	Putative uncharacterized protein [Source:UniProtKB/TrEMBL;Acc:G4N9U7]	MGG_05086	Serine/threonine protein kinase [Source:UniProtKB/TrEMBL;Acc:G4N4D3]
MGG_03267	Putative uncharacterized protein [Source:UniProtKB/TrEMBL;Acc:G4N9I8]	MGG_05101	Putative uncharacterized protein [Source:UniProtKB/TrEMBL;Acc:G4N4F0]
MGG_03274	Putative uncharacterized protein [Source:UniProtKB/TrEMBL;Acc:G4N9H9]	MGG_05135	Mitochondrial distribution and morphology protein 31 [Source:UniProtKB/TrEMBL;Acc:G4N4P3]
MGG_03287	Alpha-amylase [Source:UniProtKB/TrEMBL;Acc:G4N9G3]	MGG_05149	Putative uncharacterized protein [Source:UniProtKB/TrEMBL;Acc:G4N4Q9]
MGG_03298	Putative uncharacterized protein [Source:UniProtKB/TrEMBL;Acc:G4N9F3]	MGG_05172	Putative uncharacterized protein [Source:UniProtKB/TrEMBL;Acc:G4N4T8]
MGG_03336	LEA domain-containing protein [Source:UniProtKB/TrEMBL;Acc:G4N953]	MGG_05181	Putative uncharacterized protein [Source:UniProtKB/TrEMBL;Acc:G4N502]
MGG_03341	Plastidic glucose transporter 4 [Source:UniProtKB/TrEMBL;Acc:G4N947]	MGG_05186	Putative uncharacterized protein [Source:UniProtKB/TrEMBL;Acc:G4N510]
MGG_03367	Putative uncharacterized protein [Source:UniProtKB/TrEMBL;Acc:G4N8W6]	MGG_05244	Pre-mRNA-processing-splicing factor 8 [Source:UniProtKB/TrEMBL;Acc:G4N5D4]
MGG_03384	Putative uncharacterized protein [Source:UniProtKB/TrEMBL;Acc:G4N8U7]	MGG_05246	Alpha-L-rhamnosidase A [Source:UniProtKB/TrEMBL;Acc:G4N5D8]
MGG_03401	Putative uncharacterized protein [Source:UniProtKB/TrEMBL;Acc:G4N8M6]	MGG_05262	Putative uncharacterized protein [Source:UniProtKB/TrEMBL;Acc:G4N5M3]
MGG_03411	Riboflavin transporter MCH5 [Source:UniProtKB/TrEMBL;Acc:G4N8L7]	MGG_05273	Increased rDNA silencing protein 4 [Source:UniProtKB/Swiss-Prot;Acc:A4QST9]
MGG_03414	Short chain dehydrogenase/reductase family protein [Source:UniProtKB/TrEMBL;Acc:G4N8L1]	MGG_05295	Putative uncharacterized protein [Source:UniProtKB/TrEMBL;Acc:G4N5Q9]
MGG_03418	Acyl-CoA dehydrogenase [Source:UniProtKB/TrEMBL;Acc:G4N8K7]	MGG_05322	Zinc finger protein 467 [Source:UniProtKB/TrEMBL;Acc:G4N044]
MGG_03444	Putative uncharacterized protein [Source:UniProtKB/TrEMBL;Acc:G4N8B8]	MGG_05352	Putative uncharacterized protein [Source:UniProtKB/TrEMBL;Acc:G4MKU5]
MGG_03451	Putative uncharacterized protein [Source:UniProtKB/TrEMBL;Acc:G4N8B1]	MGG_05383	HHE domain-containing protein [Source:UniProtKB/TrEMBL;Acc:G4MKY7]
MGG_03455	Putative uncharacterized protein [Source:UniProtKB/TrEMBL;Acc:G4N8A6]	MGG_05435	Membrane transporter [Source:UniProtKB/TrEMBL;Acc:G4MLQ5]
MGG_03459	Atg26p [Source:UniProtKB/TrEMBL;Acc:G4N8A1]	MGG_05447	Glutaredoxin-C2 [Source:UniProtKB/TrEMBL;Acc:G4MLR8]
MGG_03469	Putative uncharacterized protein [Source:UniProtKB/TrEMBL;Acc:G4N890]	MGG_05466	Putative uncharacterized protein [Source:UniProtKB/TrEMBL;Acc:G4MLU2]
MGG_03470	Putative uncharacterized protein [Source:UniProtKB/TrEMBL;Acc:G4N889]	MGG_05468	Putative uncharacterized protein [Source:UniProtKB/TrEMBL;Acc:G4MLU4]
MGG_03482	Putative uncharacterized protein [Source:UniProtKB/TrEMBL;Acc:G4N820]	MGG_05491	L-aminoadipate-semialdehyde dehydrogenase [Source:UniProtKB/TrEMBL;Acc:G4MM64]
MGG_03498	Putative uncharacterized protein [Source:UniProtKB/TrEMBL;Acc:G4N803]	MGG_05501	Putative uncharacterized protein [Source:UniProtKB/TrEMBL;Acc:G4MM75]
MGG_03501	Putative uncharacterized protein [Source:UniProtKB/TrEMBL;Acc:G4N800]	MGG_05565	Putative uncharacterized protein [Source:UniProtKB/TrEMBL;Acc:G4MMQ3]
MGG_03518	Putative uncharacterized protein [Source:UniProtKB/TrEMBL;Acc:G4N7Y0]	MGG_05572	Putative uncharacterized protein [Source:UniProtKB/TrEMBL;Acc:G4MN22]
MGG_03522	Rhomboid protein 2 [Source:UniProtKB/TrEMBL;Acc:G4N7X6]	MGG_05589	Lovastatin nonaketide synthase [Source:UniProtKB/TrEMBL;Acc:G4MN40]
MGG_03529	Integral membrane protein [Source:UniProtKB/TrEMBL;Acc:G4N7R5]	MGG_05595	Spermidine/putrescine import ATP-binding protein potA [Source:UniProtKB/TrEMBL;Acc:G4MN50]
MGG_03530	Putative uncharacterized protein [Source:UniProtKB/TrEMBL;Acc:G4N7R4]	MGG_05598	Putative uncharacterized protein [Source:UniProtKB/TrEMBL;Acc:G4MN53]
MGG_03531	Putative uncharacterized protein [Source:UniProtKB/TrEMBL;Acc:G4N7R3]	MGG_05607	Cytochrome c heme lyase [Source:UniProtKB/TrEMBL;Acc:G4MN64]
MGG_03538	Putative uncharacterized protein [Source:UniProtKB/TrEMBL;Acc:G4N7Q5]	MGG_05632	Putative uncharacterized protein [Source:UniProtKB/TrEMBL;Acc:G4MNK2]
MGG_03544	Putative uncharacterized protein [Source:UniProtKB/TrEMBL;Acc:G4N7P9]	MGG_05633	Putative uncharacterized protein [Source:UniProtKB/TrEMBL;Acc:G4MNK3]
MGG_03550	CDP-diacylglycerol-serine O-phosphatidyltransferase [Source:UniProtKB/TrEMBL;Acc:G4N7P1]	MGG_05644	Putative uncharacterized protein [Source:UniProtKB/TrEMBL;Acc:G4MNL7]
MGG_03558	PH domain-containing protein [Source:UniProtKB/TrEMBL;Acc:G4N7N3]	MGG_05652	Putative uncharacterized protein [Source:UniProtKB/TrEMBL;Acc:G4MNM7]
MGG_03574	Putative uncharacterized protein [Source:UniProtKB/TrEMBL;Acc:G4N7F8]	MGG_05677	Glutathione S-transferase I [Source:UniProtKB/TrEMBL;Acc:G4MP15]
MGG_03580	Cysteine protease ATG4 [Source:UniProtKB/Swiss-Prot;Acc:Q523C3]	MGG_05709	Putative uncharacterized protein [Source:UniProtKB/TrEMBL;Acc:G4MPF4]
MGG_03599	Acidic endochitinase SE2 [Source:UniProtKB/TrEMBL;Acc:G4N7C8]	MGG_05717	Putative uncharacterized protein [Source:UniProtKB/TrEMBL;Acc:G4MPG3]
MGG_03612	Putative uncharacterized protein [Source:UniProtKB/TrEMBL;Acc:G4N753]	MGG_05732	Putative uncharacterized protein [Source:UniProtKB/TrEMBL;Acc:G4MPI7]
MGG_03619	Fumarate reductase [Source:UniProtKB/TrEMBL;Acc:G4N741]	MGG_05816	Putative uncharacterized protein [Source:UniProtKB/TrEMBL;Acc:G4N0U6]
MGG_03620	Glucose transporter rco-3 [Source:UniProtKB/TrEMBL;Acc:G4N740]	MGG_05847	Putative uncharacterized protein [Source:UniProtKB/TrEMBL;Acc:G4N3N8]
MGG_03627	Putative uncharacterized protein [Source:UniProtKB/TrEMBL;Acc:G4N732]	MGG_05864	Exo-beta-D-glucosaminidase [Source:UniProtKB/TrEMBL;Acc:G4N3R3]
MGG_03629	Putative uncharacterized protein [Source:UniProtKB/TrEMBL;Acc:G4N730]	MGG_05865	Glyoxal oxidase [Source:UniProtKB/TrEMBL;Acc:G4N3R4]
MGG_03630	Cell division control protein 1 [Source:UniProtKB/TrEMBL;Acc:G4N729]	MGG_05871	Putative uncharacterized protein [Source:UniProtKB/TrEMBL;Acc:G4N3R9]
MGG_03633	Putative uncharacterized protein [Source:UniProtKB/TrEMBL;Acc:G4N725]	MGG_05897	Putative uncharacterized protein [Source:UniProtKB/TrEMBL;Acc:G4N3Z3]
MGG_03634	Putative uncharacterized protein [Source:UniProtKB/TrEMBL;Acc:G4N724]	MGG_05900	Putative uncharacterized protein [Source:UniProtKB/TrEMBL;Acc:G4N3Z7]
MGG_03638	Sorting nexin-4 [Source:UniProtKB/Swiss-Prot;Acc:Q522W5]	MGG_05904	Putative uncharacterized protein [Source:UniProtKB/TrEMBL;Acc:G4N401]
MGG_03643	Glycosyltransferase family 28 domain-containing protein [Source:UniProtKB/TrEMBL;Acc:G4N714]	MGG_05914	Putative uncharacterized protein [Source:UniProtKB/TrEMBL;Acc:G4N413]
MGG_03649	Protein phosphatase 1 regulatory subunit SDS22 [Source:UniProtKB/TrEMBL;Acc:G4N707]	MGG_05924	Putative uncharacterized protein [Source:UniProtKB/TrEMBL;Acc:G4N424]
MGG_03670	Subtilisin-like proteinase Spm1 [Source:UniProtKB/Swiss-Prot;Acc:P58371]	MGG_05979	Putative uncharacterized protein [Source:UniProtKB/TrEMBL;Acc:G4N4K2]
MGG_03677	Histone acetyltransferase GCN5 [Source:UniProtKB/TrEMBL;Acc:G4N6S1]	MGG_05988	Lipid phosphate phosphatase 2 [Source:UniProtKB/TrEMBL;Acc:G4N4L0]
MGG_03694	Beclin-1 [Source:UniProtKB/TrEMBL;Acc:G4N6Q1]	MGG_05990	Putative uncharacterized protein [Source:UniProtKB/TrEMBL;Acc:G4N4L3]
MGG_03701	Putative uncharacterized protein [Source:UniProtKB/TrEMBL;Acc:G4N6J1]	MGG_06023	GPI-anchored cell wall beta-1,3-endoglucanase EglC [Source:UniProtKB/TrEMBL;Acc:G4N4V2]
MGG_03708	NADH-cytochrome b5 reductase 2 [Source:UniProtKB/Swiss-Prot;Acc:A4QR21]	MGG_06024	ABC transporter [Source:UniProtKB/TrEMBL;Acc:G4N4V4]
MGG_03711	Putative uncharacterized protein [Source:UniProtKB/TrEMBL;Acc:G4N6I1]	MGG_06094	DNA repair protein RAD5 [Source:UniProtKB/TrEMBL;Acc:G4N594]
MGG_03731	Putative uncharacterized protein [Source:UniProtKB/TrEMBL;Acc:G4N6G0]	MGG_06103	Putative uncharacterized protein [Source:UniProtKB/TrEMBL;Acc:G4N5A3]
MGG_03735	Sad1-interacting factor 3 [Source:UniProtKB/TrEMBL;Acc:G4N6F5]	MGG_06107	Transcription initiation factor IIA subunit 2 [Source:UniProtKB/Swiss-Prot;Acc:A4QW40]
MGG_03738	F-box domain-containing protein [Source:UniProtKB/TrEMBL;Acc:G4N6F2]	MGG_06178	Putative uncharacterized protein [Source:UniProtKB/TrEMBL;Acc:G4N015]
MGG_03741	Putative uncharacterized protein [Source:UniProtKB/TrEMBL;Acc:G4N6E9]	MGG_06181	Putative uncharacterized protein [Source:UniProtKB/TrEMBL;Acc:G4N018]
MGG_03759	GPI transamidase component GPI16 [Source:UniProtKB/TrEMBL;Acc:G4NHQ2]	MGG_06215	Putative uncharacterized protein [Source:UniProtKB/TrEMBL;Acc:G4N0G2]
MGG_03773	Hydroxyquinol 1,2-dioxygenase [Source:UniProtKB/TrEMBL;Acc:G4NHN8]	MGG_06218	RNA-binding post-transcriptional regulator cip2 [Source:UniProtKB/TrEMBL;Acc:G4N0G5]
MGG_03774	CAIB/BAIF family enzyme [Source:UniProtKB/TrEMBL;Acc:G4NHN7]	MGG_06251	Putative uncharacterized protein [Source:UniProtKB/TrEMBL;Acc:G4N8H4]
MGG_03824	NAD-dependent methanol dehydrogenase [Source:UniProtKB/TrEMBL;Acc:G4NHJ2]	MGG_06254	Chalcone synthase [Source:UniProtKB/TrEMBL;Acc:G4N8H1]
MGG_03826	Putative uncharacterized protein [Source:UniProtKB/TrEMBL;Acc:G4NHI9]	MGG_06277	Putative uncharacterized protein [Source:UniProtKB/TrEMBL;Acc:G4N8E5]
MGG_03827	Aflatoxin B1 aldehyde reductase member 2 [Source:UniProtKB/TrEMBL;Acc:G4NHI8]	MGG_06317	Putative uncharacterized protein [Source:UniProtKB/TrEMBL;Acc:G4N848]
MGG_03828	Trichodiene oxygenase [Source:UniProtKB/TrEMBL;Acc:G4NHI7]	MGG_06324	dTDP-D-glucose 4,6-dehydratase [Source:UniProtKB/TrEMBL;Acc:G4N841]
MGG_03846	GTPase-activating protein [Source:UniProtKB/TrEMBL;Acc:G4NHG8]	MGG_06415	Putative uncharacterized protein [Source:UniProtKB/TrEMBL;Acc:G4N7H8]
MGG_03858	Putative uncharacterized protein [Source:UniProtKB/TrEMBL;Acc:G4NHF6]	MGG_06436	Putative uncharacterized protein [Source:UniProtKB/TrEMBL;Acc:G4N7A4]
MGG_03860	Alpha,alpha-trehalose-phosphate synthase 1 [Source:UniProtKB/TrEMBL;Acc:G4NHF4]	MGG_06447	SNF2 family ATP-dependent chromatin-remodeling factor snf21 [Source:UniProtKB/TrEMBL;Acc:G4N791]
MGG_03862	Putative uncharacterized protein [Source:UniProtKB/TrEMBL;Acc:G4NHF3]	MGG_06461	Putative uncharacterized protein [Source:UniProtKB/TrEMBL;Acc:G4N776]
MGG_03871	Putative uncharacterized protein [Source:UniProtKB/TrEMBL;Acc:G4NHD8]	MGG_06463	Putative uncharacterized protein [Source:UniProtKB/TrEMBL;Acc:G4N774]
MGG_03882	Gamma-glutamyltransferase [Source:UniProtKB/TrEMBL;Acc:G4NHC0]	MGG_06484	Putative uncharacterized protein [Source:UniProtKB/TrEMBL;Acc:G4N6Z4]
MGG_03896	Putative uncharacterized protein [Source:UniProtKB/TrEMBL;Acc:G4NHA3]	MGG_06485	Putative transferase CAF17, mitochondrial [Source:UniProtKB/Swiss-Prot;Acc:A4R8F9]
MGG_03900	Aldehyde dehydrogenase [Source:UniProtKB/TrEMBL;Acc:G4NH99]	MGG_06489	NADP-dependent alcohol dehydrogenase 6 [Source:UniProtKB/TrEMBL;Acc:G4N6Y8]
MGG_03937	Serine/threonine protein kinase [Source:UniProtKB/TrEMBL;Acc:G4NH50]	MGG_06492	Transcriptional activator protein DAL81 [Source:UniProtKB/TrEMBL;Acc:G4N6Y5]
MGG_03957	Putative uncharacterized protein [Source:UniProtKB/TrEMBL;Acc:G4NH30]	MGG_06507	Zinc finger protein 58 [Source:UniProtKB/TrEMBL;Acc:G4N6W9]
MGG_03998	Phospholipase/Carboxylesterase superfamily protein [Source:UniProtKB/TrEMBL;Acc:G4NGX7]	MGG_06527	NADPH-ferrihemoprotein reductase [Source:UniProtKB/TrEMBL;Acc:G4N6N3]
MGG_04006	Putative uncharacterized protein [Source:UniProtKB/TrEMBL;Acc:G4NGW7]	MGG_06534	Retinol dehydrogenase 12 [Source:UniProtKB/TrEMBL;Acc:G4N6M2]
MGG_04031	Putative uncharacterized protein [Source:UniProtKB/TrEMBL;Acc:G4NGT6]	MGG_06550	Putative uncharacterized protein [Source:UniProtKB/TrEMBL;Acc:G4N6K3]
MGG_04066	Phospholipid-translocating P-type ATPase [Source:UniProtKB/TrEMBL;Acc:G4NGP6]	MGG_06567	Putative uncharacterized protein [Source:UniProtKB/TrEMBL;Acc:G4N6C9]
MGG_04071	Putative uncharacterized protein [Source:UniProtKB/TrEMBL;Acc:G4NGP1]	MGG_06580	FAD binding domain-containing protein [Source:UniProtKB/TrEMBL;Acc:G4N6B4]
MGG_04075	Lambda-crystallin [Source:UniProtKB/TrEMBL;Acc:G4NGN6]	MGG_06590	Acetyl-CoA carboxylase [Source:UniProtKB/TrEMBL;Acc:G4N6A2]
MGG_04081	Ubiquitin-conjugating enzyme E2-18 kDa [Source:UniProtKB/TrEMBL;Acc:G4NGN0]	MGG_06672	Putative uncharacterized protein [Source:UniProtKB/TrEMBL;Acc:G4MKS6]
MGG_04105	Plasma membrane proteolipid 3 [Source:UniProtKB/TrEMBL;Acc:G4NIV3]	MGG_06679	Putative uncharacterized protein [Source:UniProtKB/TrEMBL;Acc:G4MKT3]
MGG_04160	Vacuolar membrane-associated protein IML1 [Source:UniProtKB/TrEMBL;Acc:G4NIP7]	MGG_06690	RNA polymerase TFIIH complex subunit Ssl1 [Source:UniProtKB/TrEMBL;Acc:G4ML50]
MGG_04170	Putative uncharacterized protein [Source:UniProtKB/TrEMBL;Acc:G4NIN4]	MGG_06700	TBC domain-containing protein [Source:UniProtKB/TrEMBL;Acc:G4ML62]
MGG_04172	Glycosyl hydrolase [Source:UniProtKB/TrEMBL;Acc:G4NFA4]	MGG_06738	G-protein coupled receptor [Source:UniProtKB/TrEMBL;Acc:G4MLK7]
MGG_04173	Putative uncharacterized protein [Source:UniProtKB/TrEMBL;Acc:G4NFA3]	MGG_06790	Putative uncharacterized protein [Source:UniProtKB/TrEMBL;Acc:G4MM12]
MGG_04176	Putative uncharacterized protein [Source:UniProtKB/TrEMBL;Acc:G4NFA0]	MGG_06791	Putative uncharacterized protein [Source:UniProtKB/TrEMBL;Acc:G4MM13]
MGG_04186	Rho GTPase activator Rga [Source:UniProtKB/TrEMBL;Acc:G4NF65]	MGG_06836	Deoxyribodipyrimidine photo-lyase [Source:UniProtKB/TrEMBL;Acc:G4MMG2]
MGG_04197	Putative uncharacterized protein [Source:UniProtKB/TrEMBL;Acc:G4NF56]	MGG_06844	Putative uncharacterized protein [Source:UniProtKB/TrEMBL;Acc:G4MMH3]
MGG_04203	4-coumarate-CoA ligase [Source:UniProtKB/TrEMBL;Acc:G4NF73]	MGG_06878	ATP-dependent permease MDL2 [Source:UniProtKB/TrEMBL;Acc:G4MMX1]
MGG_04227	WD repeat-containing protein [Source:UniProtKB/TrEMBL;Acc:G4NFC5]	MGG_06886	Putative uncharacterized protein [Source:UniProtKB/TrEMBL;Acc:G4MMY2]
MGG_04234	Hexose transporter [Source:UniProtKB/TrEMBL;Acc:G4NFB9]	MGG_06907	Putative uncharacterized protein [Source:UniProtKB/TrEMBL;Acc:G4MN07]
MGG_04235	Putative uncharacterized protein [Source:UniProtKB/TrEMBL;Acc:G4NFB8]	MGG_06908	DNA polymerase beta [Source:UniProtKB/TrEMBL;Acc:G4MN08]
MGG_04253	Putative uncharacterized protein [Source:UniProtKB/TrEMBL;Acc:G4NFG3]	MGG_06918	Putative uncharacterized protein [Source:UniProtKB/TrEMBL;Acc:G4MN20]
MGG_04346	Sterol 24-C-methyltransferase [Source:UniProtKB/Swiss-Prot;Acc:Q5EN22]	MGG_06944	Zinc finger protein RTS2 [Source:UniProtKB/TrEMBL;Acc:G4MNF8]
MGG_04349	Cytochrome P450 [Source:UniProtKB/TrEMBL;Acc:G4NGD1]	MGG_06961	Putative uncharacterized protein [Source:UniProtKB/TrEMBL;Acc:G4MNI1]
MGG_04371	General alpha-glucoside permease [Source:UniProtKB/TrEMBL;Acc:G4MZC1]	MGG_06975	Putative uncharacterized protein [Source:UniProtKB/TrEMBL;Acc:G4MNV5]
MGG_04378	Integral membrane protein [Source:UniProtKB/TrEMBL;Acc:G4MZD1]	MGG_06993	HIRA-interacting protein 5 [Source:UniProtKB/TrEMBL;Acc:G4MNX6]
MGG_04379	Putative uncharacterized protein [Source:UniProtKB/TrEMBL;Acc:G4MZD2]	MGG_07009	Oxidoreductase [Source:UniProtKB/TrEMBL;Acc:G4MPA2]
MGG_04385	Urea active transporter [Source:UniProtKB/TrEMBL;Acc:G4MZD7]	MGG_07014	DNA repair protein RAD16 [Source:UniProtKB/TrEMBL;Acc:G4MPA7]
MGG_04411	Putative uncharacterized protein [Source:UniProtKB/TrEMBL;Acc:G4MZE7]	MGG_07022	Putative uncharacterized protein [Source:UniProtKB/TrEMBL;Acc:G4MZN3]
MGG_04441	Putative uncharacterized protein [Source:UniProtKB/TrEMBL;Acc:G4MSB7]	MGG_07023	Putative uncharacterized protein [Source:UniProtKB/TrEMBL;Acc:G4MZN4]
MGG_04464	Alpha-mannosidase [Source:UniProtKB/TrEMBL;Acc:G4MKK2]	MGG_07077	Golgi apyrase [Source:UniProtKB/TrEMBL;Acc:G4MSN5]
MGG_04469	Cytochrome P450 97B3 [Source:UniProtKB/TrEMBL;Acc:G4MKJ7]	MGG_07112	Putative uncharacterized protein [Source:UniProtKB/TrEMBL;Acc:G4MT29]
MGG_04471	Putative uncharacterized protein [Source:UniProtKB/TrEMBL;Acc:G4MKJ5]	MGG_07116	Cell morphogenesis protein PAG1 [Source:UniProtKB/TrEMBL;Acc:G4MT33]
MGG_04490	Putative uncharacterized protein [Source:UniProtKB/TrEMBL;Acc:G4MS96]	MGG_07149	Putative uncharacterized protein [Source:UniProtKB/TrEMBL;Acc:G4MT75]
MGG_04500	Dolichyl-diphosphooligosaccharide-protein glycotransferase [Source:UniProtKB/TrEMBL;Acc:G4MS85]	MGG_07158	Putative uncharacterized protein [Source:UniProtKB/TrEMBL;Acc:G4MTJ1]
MGG_04512	Putative uncharacterized protein [Source:UniProtKB/TrEMBL;Acc:G4MSE0]	MGG_07161	Kinase isozyme 4 [Source:UniProtKB/TrEMBL;Acc:G4MTJ4]
MGG_04517	Putative uncharacterized protein [Source:UniProtKB/TrEMBL;Acc:G4MSE6]	MGG_07206	Putative uncharacterized protein [Source:UniProtKB/TrEMBL;Acc:G4MU10]
MGG_04518	Sporulation protein RMD5 [Source:UniProtKB/TrEMBL;Acc:G4MSE7]	MGG_07215	Transcription factor Cmr1 [Source:UniProtKB/TrEMBL;Acc:G4MU22]
MGG_04519	Putative uncharacterized protein [Source:UniProtKB/TrEMBL;Acc:G4MSE8]	MGG_07216	Versicolorin reductase [Source:UniProtKB/TrEMBL;Acc:G4MU23]
MGG_04521	White collar 2 [Source:UniProtKB/TrEMBL;Acc:G4MSF2]	MGG_07219	Conidial yellow pigment biosynthesis polyketide synthase [Source:UniProtKB/TrEMBL;Acc:G4MU27]
MGG_04522	Putative uncharacterized protein [Source:UniProtKB/TrEMBL;Acc:G4MSF4]	MGG_07220	Iron transport multicopper oxidase FET3 [Source:UniProtKB/TrEMBL;Acc:G4MU29]
MGG_04525	Putative uncharacterized protein [Source:UniProtKB/TrEMBL;Acc:G4MSF7]	MGG_07221	Putative uncharacterized protein [Source:UniProtKB/TrEMBL;Acc:G4MU31]
MGG_04549	Synaptojanin 2 [Source:UniProtKB/TrEMBL;Acc:G4MS64]	MGG_07242	Putative uncharacterized protein [Source:UniProtKB/TrEMBL;Acc:G4MUG3]
MGG_04554	Putative uncharacterized protein [Source:UniProtKB/TrEMBL;Acc:G4MS60]	MGG_07264	Glutaminase GtaA [Source:UniProtKB/TrEMBL;Acc:G4MUI8]
MGG_04564	Putative uncharacterized protein [Source:UniProtKB/TrEMBL;Acc:G4MRT7]	MGG_07290	Putative uncharacterized protein [Source:UniProtKB/TrEMBL;Acc:G4MUX7]
MGG_04621	Putative uncharacterized protein [Source:UniProtKB/TrEMBL;Acc:G4MRQ6]	MGG_07311	Putative uncharacterized protein [Source:UniProtKB/TrEMBL;Acc:G4MV03]
MGG_04639	Phenol 2-monooxygenase [Source:UniProtKB/TrEMBL;Acc:G4MRC7]	MGG_07312	Osmosensing histidine protein kinase SLN1 [Source:UniProtKB/TrEMBL;Acc:G4MV04]
MGG_04640	Sulfate permease 2 [Source:UniProtKB/TrEMBL;Acc:G4MRC6]	MGG_07328	Putative uncharacterized protein [Source:UniProtKB/TrEMBL;Acc:G4MV22]
MGG_04644	Putative uncharacterized protein [Source:UniProtKB/TrEMBL;Acc:G4MSX4]	MGG_07337	Fatty acid-binding protein [Source:UniProtKB/TrEMBL;Acc:G4MVE1]
MGG_04661	Putative uncharacterized protein [Source:UniProtKB/TrEMBL;Acc:G4MTA3]	MGG_07338	Nuclear envelope pore membrane protein POM 121 [Source:UniProtKB/TrEMBL;Acc:G4MVE2]
MGG_04662	Putative uncharacterized protein [Source:UniProtKB/TrEMBL;Acc:G4MTA4]	MGG_07358	Serin endopeptidase [Source:UniProtKB/TrEMBL;Acc:G4MVG5]
MGG_04679	Ssgprc1 [Source:UniProtKB/TrEMBL;Acc:G4MRC0]	MGG_07375	ABC transporter CDR4 [Source:UniProtKB/TrEMBL;Acc:G4N0A6]
MGG_04680	Putative uncharacterized protein [Source:UniProtKB/TrEMBL;Acc:G4MRB7]	MGG_07402	Putative uncharacterized protein [Source:UniProtKB/TrEMBL;Acc:G4N0P3]
MGG_04684	Phenylacetate hydroxylase [Source:UniProtKB/TrEMBL;Acc:G4MRB1]	MGG_07421	Putative uncharacterized protein [Source:UniProtKB/TrEMBL;Acc:G4N0R7]
MGG_04699	C2H2 finger domain-containing protein FlbC [Source:UniProtKB/TrEMBL;Acc:G4MTC9]	MGG_07429	Putative uncharacterized protein [Source:UniProtKB/TrEMBL;Acc:G4N0T0]
MGG_04744	Cysteine desulfurase [Source:UniProtKB/TrEMBL;Acc:G4MTQ9]	MGG_07470	Putative uncharacterized protein [Source:UniProtKB/TrEMBL;Acc:G4N188]
MGG_04775	Fatty acid synthase S-acetyltransferase [Source:UniProtKB/TrEMBL;Acc:G4MQT3]	MGG_07514	3-oxoacyl- [Source:UniProtKB/TrEMBL;]
MGG_04779	Putative uncharacterized protein [Source:UniProtKB/TrEMBL;Acc:G4MQT0]	MGG_07517	Putative uncharacterized protein [Source:UniProtKB/TrEMBL;Acc:G4N1Q1]
MGG_04780	Sugar transporter STL1; Sugar transporter STL1, variant [Source:UniProtKB/TrEMBL;Acc:G4MQS9]	MGG_07531	Putative uncharacterized protein [Source:UniProtKB/TrEMBL;Acc:G4N221]
MGG_04787	Tetracenomycin polyketide synthesis O-methyltransferase tcmP [Source:UniProtKB/TrEMBL;Acc:G4MQG5]	MGG_07565	Putative uncharacterized protein [Source:UniProtKB/TrEMBL;Acc:G4N257]
MGG_04803	Transmembrane and coiled-coil domain-containing protein 4 [Source:UniProtKB/TrEMBL;Acc:G4MTU5]	MGG_07602	Tyrosine phosphatase [Source:UniProtKB/TrEMBL;Acc:G4N2K4]
MGG_04835	Putative uncharacterized protein [Source:UniProtKB/TrEMBL;Acc:G4MU76]	MGG_07706	Putative uncharacterized protein [Source:UniProtKB/TrEMBL;Acc:G4N067]
MGG_04842	Homoaconitase [Source:UniProtKB/TrEMBL;Acc:G4N2A0]	MGG_07720	Putative uncharacterized protein [Source:UniProtKB/TrEMBL;Acc:G4N082]
MGG_04843	Putative uncharacterized protein [Source:UniProtKB/TrEMBL;Acc:G4N2A1]	MGG_07858	Cyclic peptide synthetase [Source:UniProtKB/TrEMBL;Acc:G4N1X7]
MGG_04852	Phospholipid-transporting ATPase 1 [Source:UniProtKB/TrEMBL;Acc:G4N2B1]	MGG_07859	Putative uncharacterized protein [Source:UniProtKB/TrEMBL;Acc:G4N1X8]
MGG_04854	Putative uncharacterized protein [Source:UniProtKB/TrEMBL;Acc:G4N2B4]	MGG_07867	Putative uncharacterized protein [Source:UniProtKB/TrEMBL;Acc:G4N1Y7]
MGG_04855	ATP-dependent bile acid permease [Source:UniProtKB/TrEMBL;Acc:G4N2B5]	MGG_08054	Chitinase 1 [Source:UniProtKB/TrEMBL;Acc:G4MXR2]
MGG_04882	Putative uncharacterized protein [Source:UniProtKB/TrEMBL;Acc:G4N2Q1]	MGG_08056	Purine permease [Source:UniProtKB/TrEMBL;Acc:G4MXR4]
MGG_04886	Putative uncharacterized protein [Source:UniProtKB/TrEMBL;Acc:G4N2Q9]	MGG_08142	Putative uncharacterized protein [Source:UniProtKB/TrEMBL;Acc:G4MYR9]
MGG_04888	MFS hexose transporter [Source:UniProtKB/TrEMBL;Acc:G4N2R1]	MGG_08179	Putative uncharacterized protein [Source:UniProtKB/TrEMBL;Acc:G4MZ71]
MGG_04890	Plasma membrane calcium-transporting ATPase 4 [Source:UniProtKB/TrEMBL;Acc:G4N2R3]	MGG_08274	Glycosyl hydrolase [Source:UniProtKB/TrEMBL;Acc:G4MXA7]
MGG_04899	Lipid A export ATP-binding/permease msbA [Source:UniProtKB/TrEMBL;Acc:G4N2S4]	MGG_08285	Mycocerosic acid synthase [Source:UniProtKB/TrEMBL;Acc:G4MX93]
MGG_04904	Putative uncharacterized protein [Source:UniProtKB/TrEMBL;Acc:G4N2S9]	MGG_08334	Putative uncharacterized protein [Source:UniProtKB/TrEMBL;Acc:G4MWR9]
MGG_04920	Palmitoyl-protein thioesterase 1 [Source:UniProtKB/TrEMBL;Acc:G4N348]	MGG_08354	Putative uncharacterized protein [Source:UniProtKB/TrEMBL;Acc:G4MWD9]
MGG_04924	Putative uncharacterized protein [Source:UniProtKB/TrEMBL;Acc:G4N352]	MGG_08367	Putative uncharacterized protein [Source:UniProtKB/TrEMBL;Acc:G4MWC8]
MGG_04925	Putative uncharacterized protein [Source:UniProtKB/TrEMBL;Acc:G4N353]	MGG_08378	Cytochrome P450 oxidoreductase GliF [Source:UniProtKB/TrEMBL;Acc:G4MWB3]
MGG_04927	High-affinity nicotinic acid transporter [Source:UniProtKB/TrEMBL;Acc:G4N355]	MGG_08379	Cytochrome P450 [Source:UniProtKB/TrEMBL;Acc:G4MWB2]
MGG_04935	Integral membrane protein [Source:UniProtKB/TrEMBL;Acc:G4N364]	MGG_08449	Putative uncharacterized protein [Source:UniProtKB/TrEMBL;Acc:G4NA79]
MGG_04947	SEC14 cytosolic factor [Source:UniProtKB/TrEMBL;Acc:G4N379]	MGG_08450	Asparagine synthase [Source:UniProtKB/TrEMBL;Acc:G4NA81]
MGG_04953	Putative uncharacterized protein [Source:UniProtKB/TrEMBL;Acc:G4N3G7]	MGG_08459	Putative uncharacterized protein [Source:UniProtKB/TrEMBL;Acc:G4NA95]
MGG_04957	Ubiquitin carboxyl-terminal hydrolase 2 [Source:UniProtKB/TrEMBL;Acc:G4N3H1]	MGG_08468	Fatty acyl-CoA hydrolase [Source:UniProtKB/TrEMBL;Acc:G4NAL1]
MGG_04959	Putative uncharacterized protein [Source:UniProtKB/TrEMBL;Acc:G4N3H3]	MGG_08586	Tethering factor for nuclear proteasome STS1 [Source:UniProtKB/Swiss-Prot;Acc:A4QYI9]
MGG_04985	Putative uncharacterized protein [Source:UniProtKB/TrEMBL;Acc:G4N3K2]	MGG_08587	Putative uncharacterized protein [Source:UniProtKB/TrEMBL;Acc:G4N670]
MGG_05002	Ubiquitin carboxyl-terminal hydrolase [Source:UniProtKB/TrEMBL;Acc:G4N3S6]	MGG_08601	Choline-sulfatase [Source:UniProtKB/TrEMBL;Acc:G4N6E3]
MGG_05005	LMBR1 domain-containing protein [Source:UniProtKB/TrEMBL;Acc:G4N3S8]	MGG_08630	Putative uncharacterized protein [Source:UniProtKB/TrEMBL;Acc:G4ML21]
MGG_05015	Regucalcin [Source:UniProtKB/TrEMBL;Acc:G4N3T9]	MGG_08636	6-phosphofructo-2-kinase/fructose-2, 6-bisphosphatase [Source:UniProtKB/TrEMBL;Acc:G4ML27]
MGG_05024	N-carbamoyl-L-amino acid hydrolase [Source:UniProtKB/TrEMBL;Acc:G4N3V0]	MGG_08653	Putative uncharacterized protein [Source:UniProtKB/TrEMBL;Acc:G4MLF2]
MGG_05062	Putative uncharacterized protein [Source:UniProtKB/TrEMBL;Acc:G4N448]	MGG_08697	Putative uncharacterized protein [Source:UniProtKB/TrEMBL;Acc:G4NFV9]
MGG_05065	Mitochondrial outer membrane protein IML2 [Source:UniProtKB/Swiss-Prot;Acc:A4QTI0]	MGG_08703	Putative uncharacterized protein [Source:UniProtKB/TrEMBL;Acc:G4NFV3]
MGG_05070	Putative uncharacterized protein [Source:UniProtKB/TrEMBL;Acc:G4N458]	MGG_08704	Putative uncharacterized protein [Source:UniProtKB/TrEMBL;Acc:G4NFV2]
MGG_05078	Potassium/sodium efflux P-type ATPase [Source:UniProtKB/TrEMBL;Acc:G4N471]	MGG_08709	Serine/threonine protein kinase [Source:UniProtKB/TrEMBL;Acc:G4NFU4]
MGG_05082	Putative uncharacterized protein [Source:UniProtKB/TrEMBL;Acc:G4N475]	MGG_08738	MutS protein [Source:UniProtKB/TrEMBL;Acc:G4NFS3]
MGG_05088	Glutamate carboxypeptidase 2 [Source:UniProtKB/TrEMBL;Acc:G4N4D5]	MGG_08751	Putative uncharacterized protein [Source:UniProtKB/TrEMBL;Acc:G4NFQ9]
MGG_05091	Putative uncharacterized protein [Source:UniProtKB/TrEMBL;Acc:G4N4D8]	MGG_08761	Peptidase S41 family protein [Source:UniProtKB/TrEMBL;Acc:G4NFP6]
MGG_05105	Putative uncharacterized protein [Source:UniProtKB/TrEMBL;Acc:G4N4F3]	MGG_08767	Putative uncharacterized protein [Source:UniProtKB/TrEMBL;Acc:G4NFN8]
MGG_05109	Putative uncharacterized protein [Source:UniProtKB/TrEMBL;Acc:G4N4F7]	MGG_08768	Methyltransferase-UbiE family protein [Source:UniProtKB/TrEMBL;Acc:G4NFN7]
MGG_05110	Putative uncharacterized protein [Source:UniProtKB/TrEMBL;Acc:G4N4F8]	MGG_08813	Acetyl transferase [Source:UniProtKB/TrEMBL;Acc:G4NFI4]
MGG_05113	Putative uncharacterized protein [Source:UniProtKB/TrEMBL;Acc:G4N4G4]	MGG_08817	Putative uncharacterized protein [Source:UniProtKB/TrEMBL;Acc:G4NFI0]
MGG_05114	Putative uncharacterized protein [Source:UniProtKB/TrEMBL;Acc:G4N4G6]	MGG_08850	cAMP-independent regulatory protein pac2 [Source:UniProtKB/TrEMBL;Acc:G4MV49]
MGG_05116	Malic acid transporter [Source:UniProtKB/TrEMBL;Acc:G4N4G8]	MGG_08881	Putative uncharacterized protein [Source:UniProtKB/TrEMBL;Acc:G4MVI9]
MGG_05148	Putative uncharacterized protein [Source:UniProtKB/TrEMBL;Acc:G4N4Q8]	MGG_08913	DNA polymerase gamma [Source:UniProtKB/TrEMBL;Acc:G4MVM6]
MGG_05160	Hydrolase [Source:UniProtKB/TrEMBL;Acc:G4N4S3]	MGG_08926	Putative uncharacterized protein [Source:UniProtKB/TrEMBL;Acc:G4MVP1]
MGG_05164	Putative uncharacterized protein [Source:UniProtKB/TrEMBL;Acc:G4N4S8]	MGG_08979	Putative uncharacterized protein [Source:UniProtKB/TrEMBL;Acc:G4MWG3]
MGG_05165	Putative uncharacterized protein [Source:UniProtKB/TrEMBL;Acc:G4N4S9]	MGG_08986	Putative uncharacterized protein [Source:UniProtKB/TrEMBL;Acc:G4MWH0]
MGG_05171	Peroxin 26 [Source:UniProtKB/TrEMBL;Acc:G4N4T7]	MGG_08987	Putative uncharacterized protein [Source:UniProtKB/TrEMBL;Acc:G4MWH1]
MGG_05177	Putative uncharacterized protein [Source:UniProtKB/TrEMBL;Acc:G4N4Z8]	MGG_09000	CMGC/CDK protein kinase [Source:UniProtKB/TrEMBL;Acc:G4MWI3]
MGG_05185	Putative uncharacterized protein [Source:UniProtKB/TrEMBL;Acc:G4N509]	MGG_09001	Putative uncharacterized protein [Source:UniProtKB/TrEMBL;Acc:G4MWI4]
MGG_05190	Heavy metal tolerance protein [Source:UniProtKB/TrEMBL;Acc:G4N514]	MGG_09016	Putative uncharacterized protein [Source:UniProtKB/TrEMBL;Acc:G5EHP1]
MGG_05193	Cell division control protein 48 [Source:UniProtKB/TrEMBL;Acc:G4N517]	MGG_09025	F-box domain-containing protein [Source:UniProtKB/TrEMBL;Acc:G5EI14]
MGG_05206	Putative uncharacterized protein [Source:UniProtKB/TrEMBL;Acc:G4N533]	MGG_09055	Putative uncharacterized protein [Source:UniProtKB/TrEMBL;Acc:G5EHD6]
MGG_05207	Protein phosphatase 2C [Source:UniProtKB/TrEMBL;Acc:G4N534]	MGG_09081	Putative uncharacterized protein [Source:UniProtKB/TrEMBL;Acc:G4MZT2]
MGG_05222	F-box/LRR-repeat protein 2 [Source:UniProtKB/TrEMBL;Acc:G4N5A9]	MGG_09103	Putative uncharacterized protein [Source:UniProtKB/TrEMBL;Acc:G4MZV8]
MGG_05228	Putative uncharacterized protein [Source:UniProtKB/TrEMBL;Acc:G4N5B6]	MGG_09134	Putative uncharacterized protein [Source:UniProtKB/TrEMBL;Acc:Q2KEU7]
MGG_05234	Putative uncharacterized protein [Source:UniProtKB/TrEMBL;Acc:G4N5C4]	MGG_09149	Putative uncharacterized protein [Source:UniProtKB/TrEMBL;Acc:G4N094]
MGG_05250	Putative uncharacterized protein [Source:UniProtKB/TrEMBL;Acc:G4N5E3]	MGG_09197	Putative uncharacterized protein [Source:UniProtKB/TrEMBL;Acc:G4MPE5]
MGG_05257	RING finger protein [Source:UniProtKB/TrEMBL;Acc:G4N5F0]	MGG_09199	Repressible acid phosphatase [Source:UniProtKB/TrEMBL;Acc:G4MPE8]
MGG_05259	Putative uncharacterized protein [Source:UniProtKB/TrEMBL;Acc:G4N5F2]	MGG_09234	Carbonate dehydratase [Source:UniProtKB/TrEMBL;Acc:G4MPU7]
MGG_05261	Putative uncharacterized protein [Source:UniProtKB/TrEMBL;Acc:G4N5F4]	MGG_09238	Putative uncharacterized protein [Source:UniProtKB/TrEMBL;Acc:G4MPV2]
MGG_05284	Cytosolic regulator Pianissimo [Source:UniProtKB/TrEMBL;Acc:G4N5P7]	MGG_09247	Putative uncharacterized protein [Source:UniProtKB/TrEMBL;Acc:G4MQ69]
MGG_05287	Putative uncharacterized protein [Source:UniProtKB/TrEMBL;Acc:G4N5Q2]	MGG_09255	Kinesin-II 85 kDa subunit [Source:UniProtKB/TrEMBL;Acc:G4MQ80]
MGG_05288	Putative uncharacterized protein [Source:UniProtKB/TrEMBL;Acc:G4N5Q3]	MGG_09298	Putative uncharacterized protein [Source:UniProtKB/TrEMBL;Acc:G4MQP8]
MGG_05309	Putative uncharacterized protein [Source:UniProtKB/TrEMBL;Acc:G4N5S4]	MGG_09323	Phenylacetone monooxygenase [Source:UniProtKB/TrEMBL;Acc:G4NI77]
MGG_05318	Putative uncharacterized protein [Source:UniProtKB/TrEMBL;Acc:G4N038]	MGG_09364	Putative uncharacterized protein [Source:UniProtKB/TrEMBL;Acc:G4NI32]
MGG_05319	DNAJ domain-containing protein [Source:UniProtKB/TrEMBL;Acc:G4N041]	MGG_09371	Phosphatidate cytidylyltransferase [Source:UniProtKB/TrEMBL;Acc:G4NI17]
MGG_05331	Protein-S-isoprenylcysteine O-methyltransferase [Source:UniProtKB/TrEMBL;Acc:G4N053]	MGG_09390	Putative uncharacterized protein [Source:UniProtKB/TrEMBL;Acc:G4NHZ4]
MGG_05336	Putative uncharacterized protein [Source:UniProtKB/TrEMBL;Acc:G4MKH1]	MGG_09426	Putative uncharacterized protein [Source:UniProtKB/TrEMBL;Acc:G4NHV2]
MGG_05342	Ribonuclease Trv [Source:UniProtKB/TrEMBL;Acc:G4MKH8]	MGG_09460	Cell wall protein [Source:UniProtKB/TrEMBL;Acc:G4N275]
MGG_05343	C6 zinc finger protein [Source:UniProtKB/TrEMBL;Acc:G4MKH9]	MGG_09488	Putative uncharacterized protein [Source:UniProtKB/TrEMBL;Acc:G4N1T6]
MGG_05346	Oxidoreductase domain-containing protein [Source:UniProtKB/TrEMBL;Acc:G4MKI3]	MGG_09511	2-nitropropane dioxygenase [Source:UniProtKB/TrEMBL;Acc:G4N1F3]
MGG_05351	Putative uncharacterized protein [Source:UniProtKB/TrEMBL;Acc:G4MKU3]	MGG_09512	3-ketoacyl-CoA thiolase [Source:UniProtKB/TrEMBL;Acc:G4N1F2]
MGG_05358	LYR family protein [Source:UniProtKB/TrEMBL;Acc:G4MKV2]	MGG_09515	Putative uncharacterized protein [Source:UniProtKB/TrEMBL;Acc:G4N1E9]
MGG_05366	Feruloyl esterase B [Source:UniProtKB/TrEMBL;Acc:G4MKW3]	MGG_09518	Putative uncharacterized protein [Source:UniProtKB/TrEMBL;Acc:G4N1E6]
MGG_05369	Putative uncharacterized protein [Source:UniProtKB/TrEMBL;Acc:G4MKW7]	MGG_09519	AGC/NDR protein kinase [Source:UniProtKB/TrEMBL;Acc:G4N1E5]
MGG_05379	Vacuolar protein sorting-associated protein 9 [Source:UniProtKB/TrEMBL;Acc:G4MKY1]	MGG_09523	Atypical/PIKK/TRRAP protein kinase [Source:UniProtKB/TrEMBL;Acc:G4N1E0]
MGG_05381	Beta-1,6-galactanase [Source:UniProtKB/TrEMBL;Acc:G4MKY3]	MGG_09543	Putative uncharacterized protein [Source:UniProtKB/TrEMBL;Acc:G4N1C0]
MGG_05390	Isotrichodermin C-15 hydroxylase [Source:UniProtKB/TrEMBL;Acc:G4MLA5]	MGG_09559	Autophagy-related protein 9 [Source:UniProtKB/Swiss-Prot;Acc:Q51WZ9]
MGG_05433	Solute carrier family 6 protein [Source:UniProtKB/TrEMBL;Acc:G4MLQ3]	MGG_09569	Putative uncharacterized protein [Source:UniProtKB/TrEMBL;Acc:G4N0Y4]
MGG_05437	Putative uncharacterized protein [Source:UniProtKB/TrEMBL;Acc:G4MLQ7]	MGG_09589	Polyketide synthase [Source:UniProtKB/TrEMBL;Acc:G5EGV1]
MGG_05454	Putative uncharacterized protein [Source:UniProtKB/TrEMBL;Acc:G4MLS7]	MGG_09631	Putative uncharacterized protein [Source:UniProtKB/TrEMBL;Acc:G4NL64]
MGG_05478	Putative uncharacterized protein [Source:UniProtKB/TrEMBL;Acc:G4MM50]	MGG_09717	Putative uncharacterized protein [Source:UniProtKB/TrEMBL;Acc:G4NAH7]
MGG_05500	Putative uncharacterized protein [Source:UniProtKB/TrEMBL;Acc:G4MM74]	MGG_09720	Putative uncharacterized protein [Source:UniProtKB/TrEMBL;Acc:G4NAH4]
MGG_05505	Autophagy protein [Source:UniProtKB/TrEMBL;Acc:G4MM78]	MGG_09734	Bifunctional polynucleotide phosphatase/kinase [Source:UniProtKB/TrEMBL;Acc:G4NAG1]
MGG_05521	Putative uncharacterized protein [Source:UniProtKB/TrEMBL;Acc:G4MM94]	MGG_09802	Putative uncharacterized protein [Source:UniProtKB/TrEMBL;Acc:G4NIL1]
MGG_05531	Putative uncharacterized protein [Source:UniProtKB/TrEMBL;Acc:G4MML4]	MGG_09811	XAP5 domain-containing protein [Source:UniProtKB/TrEMBL;Acc:G4NIK2]
MGG_05534	BAR domain-containing protein [Source:UniProtKB/TrEMBL;Acc:G4MML8]	MGG_09840	Acetylxylan esterase 2 [Source:UniProtKB/TrEMBL;Acc:G4NIH2]
MGG_05571	Putative uncharacterized protein [Source:UniProtKB/TrEMBL;Acc:G4MMR2]	MGG_09848	Putative uncharacterized protein [Source:UniProtKB/TrEMBL;Acc:G4NIG2]
MGG_05580	CAIB/BAIF family enzyme [Source:UniProtKB/TrEMBL;Acc:G4MN30]	MGG_09863	Putative uncharacterized protein [Source:UniProtKB/TrEMBL;Acc:G4NIE5]
MGG_05584	Putative uncharacterized protein [Source:UniProtKB/TrEMBL;Acc:G4MN34]	MGG_09920	Cytochrome P450 52A5 [Source:UniProtKB/TrEMBL;Acc:G4MR75]
MGG_05590	Zeaxanthin epoxidase [Source:UniProtKB/TrEMBL;Acc:G4MN41]	MGG_09929	Vacuolar ATPase assembly integral membrane protein VMA21 [Source:UniProtKB/Swiss-Prot;Acc:A4R0J5]
MGG_05592	Putative uncharacterized protein [Source:UniProtKB/TrEMBL;Acc:G4MN43]	MGG_09930	Chromodomain-helicase-DNA-binding protein 3 [Source:UniProtKB/TrEMBL;Acc:G4MRJ6]
MGG_05603	Putative uncharacterized protein [Source:UniProtKB/TrEMBL;Acc:G4MN58]	MGG_09955	Putative uncharacterized protein [Source:UniProtKB/TrEMBL;Acc:G4MRN0]
MGG_05623	Solute carrier family 25 member 38 homolog [Source:UniProtKB/Swiss-Prot;Acc:A4RPU0]	MGG_09963	Putative uncharacterized protein [Source:UniProtKB/TrEMBL;Acc:G4N9P1]
MGG_05626	Cytoskeleton assembly control protein SLA1p [Source:UniProtKB/TrEMBL;Acc:G4MNJ5]	MGG_09969	Putative uncharacterized protein [Source:UniProtKB/TrEMBL;Acc:G4N9N4]
MGG_05659	Putative uncharacterized protein [Source:UniProtKB/TrEMBL;Acc:G4MNN4]	MGG_09970	Putative uncharacterized protein [Source:UniProtKB/TrEMBL;Acc:G4N9N3]
MGG_05695	Putative uncharacterized protein [Source:UniProtKB/TrEMBL;Acc:G4MP34]	MGG_10011	Polyketide synthase [Source:UniProtKB/TrEMBL;Acc:G4N9D3]
MGG_05713	Ethanolamine kinase [Source:UniProtKB/TrEMBL;Acc:G4MPF7]	MGG_10014	Putative uncharacterized protein [Source:UniProtKB/TrEMBL;Acc:G4N9D0]
MGG_05718	Putative uncharacterized protein [Source:UniProtKB/TrEMBL;Acc:G4MPG4]	MGG_10046	Pantothenate transporter liz [Source:UniProtKB/TrEMBL;Acc:G4N9A0]
MGG_05737	Putative uncharacterized protein [Source:UniProtKB/TrEMBL;Acc:G4MPJ3]	MGG_10048	Putative uncharacterized protein [Source:UniProtKB/TrEMBL;Acc:G4N998]
MGG_05746	Multidrug resistance protein 1 [Source:UniProtKB/TrEMBL;Acc:G4MPW2]	MGG_10051	Putative uncharacterized protein [Source:UniProtKB/TrEMBL;Acc:G4N941]
MGG_05755	Vacuolar fusion protein mon-1 [Source:UniProtKB/TrEMBL;Acc:G4MPX6]	MGG_10106	Putative uncharacterized protein [Source:UniProtKB/TrEMBL;Acc:G4N8U0]
MGG_05804	Phospholipase D p1 [Source:UniProtKB/TrEMBL;Acc:G4N0H8]	MGG_10142	Putative uncharacterized protein [Source:UniProtKB/TrEMBL;Acc:G4MU95]
MGG_05813	Putative uncharacterized protein [Source:UniProtKB/TrEMBL;Acc:G4N0I7]	MGG_10158	QDE-2-interacting protein [Source:UniProtKB/TrEMBL;Acc:G4MUL7]
MGG_05833	Vacuolar basic amino acid transporter 1 [Source:UniProtKB/TrEMBL;Acc:G4N3M9]	MGG_10163	Putative uncharacterized protein [Source:UniProtKB/TrEMBL;Acc:G4MUM2]
MGG_05855	Putative uncharacterized protein [Source:UniProtKB/TrEMBL;Acc:G4N3P8]	MGG_10197	Putative uncharacterized protein [Source:UniProtKB/TrEMBL;Acc:G4MUP7]
MGG_05889	Lactose permease [Source:UniProtKB/TrEMBL;Acc:G4N3Y6]	MGG_10205	isoleucyl-tRNA synthetase [Source:BROAD_Magnaporthe_DB;Acc:MGG_10205]
MGG_05890	Beta-galactosidase [Source:UniProtKB/TrEMBL;Acc:G4N3Y7]	MGG_10271	Putative uncharacterized protein [Source:UniProtKB/TrEMBL;Acc:Q2KEJ8]
MGG_05899	UDP-galactose transporter [Source:UniProtKB/TrEMBL;Acc:G4N3Z6]	MGG_10287	Metabolite transporter [Source:UniProtKB/TrEMBL;Acc:G5EHJ0]
MGG_05912	N-acyl-L-amino acid amidohydrolase [Source:UniProtKB/TrEMBL;Acc:G4N411]	MGG_10355	Putative uncharacterized protein [Source:UniProtKB/TrEMBL;Acc:G5EHA0]
MGG_05913	Putative uncharacterized protein [Source:UniProtKB/TrEMBL;Acc:G4N412]	MGG_10392	CMGC/SRPK protein kinase [Source:UniProtKB/TrEMBL;Acc:G4NG88]
MGG_05925	Putative uncharacterized protein [Source:UniProtKB/TrEMBL;Acc:G4N425]	MGG_10401	Putative uncharacterized protein [Source:UniProtKB/TrEMBL;Acc:G4NG96]
MGG_05931	NAD-binding Rossmann fold oxidoreductase [Source:UniProtKB/TrEMBL;Acc:G4N489]	MGG_10452	Putative uncharacterized protein [Source:UniProtKB/TrEMBL;Acc:G4MY19]
MGG_05938	2,2-dialkylglycine decarboxylase [Source:UniProtKB/TrEMBL;Acc:G4N497]	MGG_10467	Putative uncharacterized protein [Source:UniProtKB/TrEMBL;Acc:G4MYE3]
MGG_05942	Flavin containing monooxygenase 9 [Source:UniProtKB/TrEMBL;Acc:G4N4A1]	MGG_10506	Glyoxalase [Source:UniProtKB/TrEMBL;Acc:G4MS36]
MGG_05949	Acyl-CoA dehydrogenase [Source:UniProtKB/TrEMBL;Acc:G4N4A9]	MGG_10526	Putative uncharacterized protein [Source:UniProtKB/TrEMBL;Acc:G4MKD6]
MGG_05961	Putative uncharacterized protein [Source:UniProtKB/TrEMBL;Acc:G4N4C6]	MGG_10527	Ent-kaurene oxidase [Source:UniProtKB/TrEMBL;Acc:G4MKD7]
MGG_05976	Beta-lactamase [Source:UniProtKB/TrEMBL;Acc:G4N4J8]	MGG_10533	Agmatinase 1 [Source:UniProtKB/TrEMBL;Acc:G4MKE9]
MGG_05978	Putative uncharacterized protein [Source:UniProtKB/TrEMBL;Acc:G4N4K1]	MGG_10571	Putative uncharacterized protein [Source:UniProtKB/TrEMBL;Acc:G5EHZ8]
MGG_06000	Putative uncharacterized protein [Source:UniProtKB/TrEMBL;Acc:G4N4M4]	MGG_10598	Putative uncharacterized protein [Source:UniProtKB/TrEMBL;Acc:G5EHP2]
MGG_06006	Putative uncharacterized protein [Source:UniProtKB/TrEMBL;Acc:G4N4N0]	MGG_10601	Putative uncharacterized protein [Source:UniProtKB/TrEMBL;Acc:G4NKG1]
MGG_06020	Vps52/Sac2 family protein [Source:UniProtKB/TrEMBL;Acc:G4N4U8]	MGG_10640	Interferon-induced GTP-binding protein Mx [Source:UniProtKB/TrEMBL;Acc:G4MQD8]
MGG_06021	Putative uncharacterized protein [Source:UniProtKB/TrEMBL;Acc:G4N4U9]	MGG_10648	Putative uncharacterized protein [Source:UniProtKB/TrEMBL;Acc:G4MRP2]
MGG_06025	Yip1 domain-containing protein [Source:UniProtKB/TrEMBL;Acc:G4N4V5]	MGG_10668	Ceramide glucosyltransferase [Source:UniProtKB/TrEMBL;Acc:G4MS28]
MGG_06032	Putative uncharacterized protein [Source:UniProtKB/TrEMBL;Acc:G4N4W2]	MGG_10737	Putative uncharacterized protein [Source:UniProtKB/TrEMBL;Acc:G4MXF7]
MGG_06039	Cortical actin cytoskeleton protein asp1 [Source:UniProtKB/TrEMBL;Acc:G4N4W9]	MGG_10750	Oligopeptide transporter 2 [Source:UniProtKB/TrEMBL;Acc:G4MXE1]
MGG_06059	Arrestin [Source:UniProtKB/TrEMBL;Acc:G4N4Z2]	MGG_10788	Putative uncharacterized protein [Source:UniProtKB/TrEMBL;Acc:G4NBU8]
MGG_06060	Zinc transporter YKE4 [Source:UniProtKB/TrEMBL;Acc:G4N4Z3]	MGG_10811	3-phytase A [Source:UniProtKB/TrEMBL;Acc:G4MVV7]
MGG_06064	Chitin synthase D [Source:UniProtKB/TrEMBL;Acc:G4N553]	MGG_10878	Galactose oxidase [Source:UniProtKB/TrEMBL;Acc:G4NG45]
MGG_06069	Endoglucanase [Source:UniProtKB/TrEMBL;Acc:G4N560]	MGG_10912	Mycocerosic acid synthase [Source:UniProtKB/TrEMBL;Acc:G4N296]
MGG_06070	HAL protein kinase [Source:UniProtKB/TrEMBL;Acc:G4N562]	MGG_10917	Putative uncharacterized protein [Source:UniProtKB/TrEMBL;Acc:G4NBJ4]
MGG_06087	Putative uncharacterized protein [Source:UniProtKB/TrEMBL;Acc:G4N587]	MGG_10931	Putative uncharacterized protein [Source:UniProtKB/TrEMBL;Acc:Q2KH24]
MGG_06100	VPS15 protein kinase [Source:UniProtKB/TrEMBL;Acc:G4N5A1]	MGG_10961	Putative uncharacterized protein [Source:UniProtKB/TrEMBL;Acc:G4N285]
MGG_06104	Chloride channel protein 3 [Source:UniProtKB/TrEMBL;Acc:G4N5G9]	MGG_11025	Spermidine/putrescine import ATP-binding protein potA [Source:UniProtKB/TrEMBL;Acc:G4NG68]
MGG_06117	Putative uncharacterized protein [Source:UniProtKB/TrEMBL;Acc:G4N5I4]	MGG_11144	Chaperone dnaJ [Source:UniProtKB/TrEMBL;Acc:G4MVQ3]
MGG_06144	Putative uncharacterized protein [Source:UniProtKB/TrEMBL;Acc:G4N5L9]	MGG_11168	Putative uncharacterized protein [Source:UniProtKB/TrEMBL;Acc:G4MUT8]
MGG_06145	Putative uncharacterized protein [Source:UniProtKB/TrEMBL;Acc:G4N5M0]	MGG_11192	Putative uncharacterized protein [Source:UniProtKB/TrEMBL;Acc:G4MT18]
MGG_06147	Putative uncharacterized protein [Source:UniProtKB/TrEMBL;Acc:G4MZY0]	MGG_11240	G patch domain-containing protein 1 [Source:UniProtKB/TrEMBL;Acc:G4MY58]
MGG_06148	Peroxisomal hydratase-dehydrogenase-epimerase [Source:UniProtKB/TrEMBL;Acc:G4MZY1]	MGG_11252	Putative uncharacterized protein [Source:UniProtKB/TrEMBL;Acc:A4RLA1]
MGG_06149	Putative uncharacterized protein [Source:UniProtKB/TrEMBL;Acc:G4MZY2]	MGG_11255	Putative uncharacterized protein [Source:UniProtKB/TrEMBL;Acc:A4RLB0]
MGG_06168	Putative uncharacterized protein [Source:UniProtKB/TrEMBL;Acc:G4N004]	MGG_11282	Putative uncharacterized protein [Source:UniProtKB/TrEMBL;Acc:G4MWJ5]
MGG_06188	Putative uncharacterized protein [Source:UniProtKB/TrEMBL;Acc:G4N027]	MGG_11308	Zinc-binding alcohol dehydrogenase domain-containing protein 1 [Source:UniProtKB/TrEMBL;Acc:G4MW05]
MGG_06201	Putative uncharacterized protein [Source:UniProtKB/TrEMBL;Acc:G4N0E7]	MGG_11336	Putative uncharacterized protein [Source:UniProtKB/TrEMBL;Acc:G4MUP0]
MGG_06208	DNA repair protein RAD14 [Source:UniProtKB/TrEMBL;Acc:G4N0F6]	MGG_11342	DNA topoisomerase III [Source:UniProtKB/TrEMBL;Acc:G4MUA4]
MGG_06240	Pantothenate transporter liz1 [Source:UniProtKB/TrEMBL;Acc:G4N8I7]	MGG_11370	Putative uncharacterized protein [Source:UniProtKB/TrEMBL;Acc:G4MTC0]
MGG_06248	Putative uncharacterized protein [Source:UniProtKB/TrEMBL;Acc:G4N8H8]	MGG_11390	Putative uncharacterized protein [Source:UniProtKB/TrEMBL;Acc:G4MSE3]
MGG_06258	Forkhead box protein J2 [Source:UniProtKB/TrEMBL;Acc:G4N8G7]	MGG_11445	Putative uncharacterized protein [Source:UniProtKB/TrEMBL;Acc:G4NCR6]
MGG_06279	Binuclear zinc transcription factor [Source:UniProtKB/TrEMBL;Acc:G4N8E3]	MGG_11482	Translation initiation factor IF-2 [Source:UniProtKB/TrEMBL;Acc:G4NDZ9]
MGG_06313	Poly(A) polymerase pla1 [Source:UniProtKB/TrEMBL;Acc:G4N852]	MGG_11505	Putative uncharacterized protein [Source:UniProtKB/TrEMBL;Acc:G4NEZ8]
MGG_06323	Solute carrier family 35 member E3 [Source:UniProtKB/TrEMBL;Acc:G4N842]	MGG_11545	Putative uncharacterized protein [Source:UniProtKB/TrEMBL;Acc:G4NB82]
MGG_06331	Putative uncharacterized protein [Source:UniProtKB/TrEMBL;Acc:G4N832]	MGG_11560	Taurine catabolism dioxygenase TauD [Source:UniProtKB/TrEMBL;Acc:G4NBH5]
MGG_06337	Putative uncharacterized protein [Source:UniProtKB/TrEMBL;Acc:G4N7X2]	MGG_11608	Laccase-2 [Source:UniProtKB/TrEMBL;Acc:G4ND85]
MGG_06357	Putative uncharacterized protein [Source:UniProtKB/TrEMBL;Acc:G4N7V0]	MGG_11617	Putative uncharacterized protein [Source:UniProtKB/TrEMBL;Acc:G4NDB4]
MGG_06360	Putative uncharacterized protein [Source:UniProtKB/TrEMBL;Acc:G4N7U5]	MGG_11684	Putative uncharacterized protein [Source:UniProtKB/TrEMBL;Acc:G4NET5]
MGG_06372	F-box/WD repeat-containing protein 7 [Source:UniProtKB/TrEMBL;Acc:G4N7S9]	MGG_11693	Putative uncharacterized protein [Source:UniProtKB/TrEMBL;Acc:G4NF12]
MGG_06399	CMGC/DYRK/YAK protein kinase [Source:UniProtKB/TrEMBL;Acc:G4N7J5]	MGG_11741	Putative uncharacterized protein [Source:UniProtKB/TrEMBL;Acc:G4MQA3]
MGG_06409	Putative uncharacterized protein [Source:UniProtKB/TrEMBL;Acc:G4N7I4]	MGG_11773	Bud site selection protein 6 [Source:UniProtKB/TrEMBL;Acc:G4MPB7]
MGG_06410	mRNA-decapping enzyme 2 [Source:UniProtKB/TrEMBL;Acc:G4N7I3]	MGG_11885	Putative uncharacterized protein [Source:UniProtKB/TrEMBL;Acc:G4MKC8]
MGG_06422	Forkhead transcription factor G [Source:UniProtKB/TrEMBL;Acc:G4N7G9]	MGG_11893	Putative uncharacterized protein [Source:UniProtKB/TrEMBL;Acc:G4MK94]
MGG_06423	Putative uncharacterized protein [Source:UniProtKB/TrEMBL;Acc:G4N7G8]	MGG_11906	Putative uncharacterized protein [Source:UniProtKB/TrEMBL;Acc:G4MRV4]
MGG_06430	Putative uncharacterized protein [Source:UniProtKB/TrEMBL;Acc:G4N7A8]	MGG_11916	CAP20 [Source:UniProtKB/TrEMBL;Acc:G4MRE1]
MGG_06433	Pre-mRNA-splicing factor SPP2 [Source:UniProtKB/Swiss-Prot;Acc:Q52E73]	MGG_12091	Putative uncharacterized protein [Source:UniProtKB/TrEMBL;Acc:G4NHA7]
MGG_06434	Putative uncharacterized protein [Source:UniProtKB/TrEMBL;Acc:G4N7A6]	MGG_12097	Putative uncharacterized protein [Source:UniProtKB/TrEMBL;Acc:G4NH75]
MGG_06437	Sodium/hydrogen exchanger 3 [Source:UniProtKB/TrEMBL;Acc:G4N7A3]	MGG_12139	Putative uncharacterized protein [Source:UniProtKB/TrEMBL;Acc:G4NGQ0]
MGG_06444	Derlin-2.1 [Source:UniProtKB/TrEMBL;Acc:G4N794]	MGG_12155	Putative uncharacterized protein [Source:UniProtKB/TrEMBL;Acc:G4NIT2]
MGG_06494	D-arabinitol 2-dehydrogenase [Source:UniProtKB/TrEMBL;Acc:G4N6Y3]	MGG_12176	Putative uncharacterized protein [Source:UniProtKB/TrEMBL;Acc:G4NF42]
MGG_06499	Putative uncharacterized protein [Source:UniProtKB/TrEMBL;Acc:G4N6X8]	MGG_12230	Putative uncharacterized protein [Source:UniProtKB/TrEMBL;Acc:G4NG90]
MGG_06519	WD domain-containing protein [Source:UniProtKB/TrEMBL;Acc:G4N6V1]	MGG_12231	Allantoate permease [Source:UniProtKB/TrEMBL;Acc:G4NG89]
MGG_06537	Vacuolar protein sorting-associated protein 13 [Source:UniProtKB/TrEMBL;Acc:G4N6L6]	MGG_12315	Putative uncharacterized protein [Source:UniProtKB/TrEMBL;Acc:G4MZA4]
MGG_06542	N amino acid transport system protein [Source:UniProtKB/TrEMBL;Acc:G4N6L2]	MGG_12327	Putative uncharacterized protein [Source:UniProtKB/TrEMBL;Acc:G4MZR8]
MGG_06544	Putative uncharacterized protein [Source:UniProtKB/TrEMBL;Acc:G4N6L0]	MGG_12337	MAS3 protein [Source:UniProtKB/TrEMBL;Acc:G4MSQ1]
MGG_06547	Tartrate dehydrogenase/decarboxylase ttuC [Source:UniProtKB/TrEMBL;Acc:G4N6K7]	MGG_12388	Putative uncharacterized protein [Source:UniProtKB/TrEMBL;Acc:G4MUH7]
MGG_06548	Carotenoid oxygenase [Source:UniProtKB/TrEMBL;Acc:G4N6K6]	MGG_12447	Polyketide synthase/peptide synthetase [Source:UniProtKB/TrEMBL;Acc:G4MVZ2]
MGG_06563	Putative uncharacterized protein [Source:UniProtKB/TrEMBL;Acc:G4N6D5]	MGG_12605	Putative uncharacterized protein [Source:UniProtKB/TrEMBL;Acc:G4NJ80]
MGG_06572	Phosphatidylinositol-4-phosphate 5-kinase its3 (PtdIns(4)P-5-kinase) [Source:UniProtKB/TrEMBL;Acc:G4N6C3]	MGG_12613	Polyketide synthase [Source:UniProtKB/TrEMBL;Acc:G4NJB8]
MGG_06575	Putative uncharacterized protein [Source:UniProtKB/TrEMBL;Acc:G4N6C0]	MGG_12670	Putative uncharacterized protein [Source:UniProtKB/TrEMBL;Acc:G4NK37]
MGG_06577	Phenylacetone monooxygenase [Source:UniProtKB/TrEMBL;Acc:G4N6B7]	MGG_12707	Alpha/beta hydrolase fold protein [Source:UniProtKB/TrEMBL;Acc:G4N8M7]
MGG_06585	Putative uncharacterized protein [Source:UniProtKB/TrEMBL;Acc:G4N6A7]	MGG_12721	Oligopeptide transporter 2 [Source:UniProtKB/TrEMBL;Acc:G4N958]
MGG_06604	Putative uncharacterized protein [Source:UniProtKB/TrEMBL;Acc:G4N628]	MGG_12758	Putative uncharacterized protein [Source:UniProtKB/TrEMBL;Acc:G4NAC8]
MGG_06646	Putative uncharacterized protein [Source:UniProtKB/TrEMBL;Acc:G4MKQ0]	MGG_12819	Putative uncharacterized protein [Source:UniProtKB/TrEMBL;Acc:G4N6X6]
MGG_06670	Charged multivesicular body protein 3 [Source:UniProtKB/TrEMBL;Acc:G4MKS3]	MGG_12865	Putative uncharacterized protein [Source:UniProtKB/TrEMBL;Acc:G4N8D9]
MGG_06696	Ethylene receptor [Source:UniProtKB/TrEMBL;Acc:G4ML57]	MGG_12897	Putative uncharacterized protein [Source:UniProtKB/TrEMBL;Acc:G4N5F5]
MGG_06703	Putative uncharacterized protein [Source:UniProtKB/TrEMBL;Acc:G4ML66]	MGG_12936	Alternative oxidase, mitochondrial [Source:UniProtKB/Swiss-Prot;Acc:O93788]
MGG_06707	ATP-binding cassette protein [Source:UniProtKB/TrEMBL;Acc:G4ML70]	MGG_12967	Putative uncharacterized protein [Source:UniProtKB/TrEMBL;Acc:G4N334]
MGG_06747	Glutathione S-transferase [Source:UniProtKB/TrEMBL;Acc:G4MLL6]	MGG_12979	Putative uncharacterized protein [Source:UniProtKB/TrEMBL;Acc:G4N2A6]
MGG_06748	Branchpoint-bridging protein [Source:UniProtKB/TrEMBL;Acc:G4MLL7]	MGG_12994	Putative uncharacterized protein [Source:UniProtKB/TrEMBL;Acc:G4N1T4]
MGG_06751	Putative uncharacterized protein [Source:UniProtKB/TrEMBL;Acc:G4MLM0]	MGG_13007	Putative uncharacterized protein [Source:UniProtKB/TrEMBL;Acc:G4N0Y5]
MGG_06760	CAMK protein kinase [Source:UniProtKB/TrEMBL;Acc:G4MLM9]	MGG_13101	Putative uncharacterized protein [Source:UniProtKB/TrEMBL;Acc:G4MM85]
MGG_06762	Putative uncharacterized protein [Source:UniProtKB/TrEMBL;Acc:G4MLN2]	MGG_13119	Putative uncharacterized protein [Source:UniProtKB/TrEMBL;Acc:G4MMQ7]
MGG_06768	Putative uncharacterized protein [Source:UniProtKB/TrEMBL;Acc:G4MLN8]	MGG_13121	Putative uncharacterized protein [Source:UniProtKB/TrEMBL;Acc:G4MN35]
MGG_06769	Putative uncharacterized protein [Source:UniProtKB/TrEMBL;Acc:G4MLP0]	MGG_13161	Putative uncharacterized protein [Source:UniProtKB/TrEMBL;Acc:G4MPH7]
MGG_06771	Putative uncharacterized protein [Source:UniProtKB/TrEMBL;Acc:G4MLP2]	MGG_13177	Putative uncharacterized protein [Source:UniProtKB/TrEMBL;Acc:G4MPY2]
MGG_06776	Putative DNA helicase INO80 [Source:UniProtKB/Swiss-Prot;Acc:A4R227]	MGG_13246	Amine oxidase [Source:UniProtKB/TrEMBL;Acc:G4N4B0]
MGG_06780	Alpha-L-fucosidase 1 [Source:UniProtKB/TrEMBL;Acc:G4MM01]	MGG_13275	Putative uncharacterized protein [Source:UniProtKB/TrEMBL;Acc:G4N408]
MGG_06782	N amino acid transport system protein [Source:UniProtKB/TrEMBL;Acc:G4MM03]	MGG_13309	Putative uncharacterized protein [Source:UniProtKB/TrEMBL;Acc:G4N0H6]
MGG_06832	Putative uncharacterized protein [Source:UniProtKB/TrEMBL;Acc:G4MM49]	MGG_13360	Putative uncharacterized protein [Source:UniProtKB/TrEMBL;Acc:G4N0A5]
MGG_06862	Late embryogenesis abundant protein, variant [Source:UniProtKB/TrEMBL;Acc:G4MMJ4]	MGG_13405	Geranylgeranyl pyrophosphate synthetase [Source:UniProtKB/TrEMBL;Acc:G4N1M9]
MGG_06863	Putative uncharacterized protein [Source:UniProtKB/TrEMBL;Acc:G4MMJ6]	MGG_13409	Putative uncharacterized protein [Source:UniProtKB/TrEMBL;Acc:G4N1P1]
MGG_06865	Putative uncharacterized protein [Source:UniProtKB/TrEMBL;Acc:G4MMJ8]	MGG_13429	Glycoside hydrolase [Source:UniProtKB/TrEMBL;Acc:G4N2K3]
MGG_06866	Putative uncharacterized protein [Source:UniProtKB/TrEMBL;Acc:G4MMJ9]	MGG_13464	Laccase [Source:UniProtKB/TrEMBL;Acc:G4N3F5]
MGG_06883	t-SNARE [Source:UniProtKB/TrEMBL;Acc:G4MMX8]	MGG_13484	Putative uncharacterized protein [Source:UniProtKB/TrEMBL;Acc:G4N6S7]
MGG_06887	Putative uncharacterized protein [Source:UniProtKB/TrEMBL;Acc:G4MMY3]	MGG_13591	Mycocerosic acid synthase [Source:UniProtKB/TrEMBL;Acc:G4N909]
MGG_06893	Putative uncharacterized protein [Source:UniProtKB/TrEMBL;Acc:G4MMY7]	MGG_13607	Putative uncharacterized protein [Source:UniProtKB/TrEMBL;Acc:G4N9C2]
MGG_06898	MYB-1 [Source:UniProtKB/TrEMBL;Acc:G4MMZ5]	MGG_13610	Hydrolase [Source:UniProtKB/TrEMBL;Acc:G4N9D5]
MGG_06905	Protein transporter sec73 [Source:UniProtKB/TrEMBL;Acc:G4MN05]	MGG_13617	Putative uncharacterized protein [Source:UniProtKB/TrEMBL;Acc:G4N9E4]
MGG_06914	GTP-binding protein rhb1 [Source:UniProtKB/TrEMBL;Acc:G4MN14]	MGG_13656	Putative uncharacterized protein [Source:UniProtKB/TrEMBL;Acc:G4NAJ1]
MGG_06917	GTP cyclohydrolase II [Source:UniProtKB/TrEMBL;Acc:G4MN18]	MGG_13762	Multidrug resistance protein 3 [Source:UniProtKB/TrEMBL;Acc:G4MQT6]
MGG_06920	Rab protein [Source:UniProtKB/TrEMBL;Acc:G4MND0]	MGG_13768	Putative uncharacterized protein [Source:UniProtKB/TrEMBL;Acc:G4MQU9]
MGG_06926	Cyclopropane-fatty-acyl-phospholipid synthase [Source:UniProtKB/TrEMBL;Acc:G4MND9]	MGG_13926	Putative uncharacterized protein [Source:UniProtKB/TrEMBL;Acc:G4N2V0]
MGG_06928	CMGC/CDK protein kinase [Source:UniProtKB/TrEMBL;Acc:G4MNE1]	MGG_14061	Oxalate decarboxylase oxdD [Source:UniProtKB/TrEMBL;Acc:G4NLF1]
MGG_06929	Putative uncharacterized protein [Source:UniProtKB/TrEMBL;Acc:G4MNE2]	MGG_14068	FAD dependent oxidoreductase [Source:UniProtKB/TrEMBL;Acc:G4MYI0]
MGG_06945	Helicase [Source:UniProtKB/TrEMBL;Acc:G4MNF9]	MGG_14069	Heavy metal tolerance protein [Source:UniProtKB/TrEMBL;Acc:G4MYH9]
MGG_06951	CAAX prenyl protease 1 [Source:UniProtKB/TrEMBL;Acc:G4MNG8]	MGG_14087	Beta 1,3 exoglucanase [Source:UniProtKB/TrEMBL;Acc:G4MXZ8]
MGG_06964	Putative uncharacterized protein [Source:UniProtKB/TrEMBL;Acc:G4MNU1]	MGG_14097	Putative uncharacterized protein [Source:UniProtKB/TrEMBL;Acc:G4MXH8]
MGG_06965	Mitochondrial escape protein 2 [Source:UniProtKB/Swiss-Prot;Acc:A4R1D5]	MGG_14117	Putative uncharacterized protein [Source:UniProtKB/TrEMBL;Acc:G4NFU7]
MGG_06966	Putative uncharacterized protein [Source:UniProtKB/TrEMBL;Acc:G4MNU3]	MGG_14151	Putative uncharacterized protein [Source:UniProtKB/TrEMBL;Acc:G4NFJ1]
MGG_06971	Flocculation suppression protein [Source:UniProtKB/TrEMBL;Acc:G4MNV0]	MGG_14237	Putative uncharacterized protein [Source:UniProtKB/TrEMBL;Acc:G4NBU7]
MGG_06973	Cytochrome P450 52A1 [Source:UniProtKB/TrEMBL;Acc:G4MNV2]	MGG_14269	Putative uncharacterized protein [Source:UniProtKB/TrEMBL;Acc:G4ML40]
MGG_06981	Carnitine O-acetyltransferase; Carnitine O-acetyltransferase, variant 1; Carnitine O-acetyltransferase, variant 2 [Source:UniProtKB/TrEMBL;Acc:G4MNW1]	MGG_14291	Beta-lactamase [Source:UniProtKB/TrEMBL;Acc:G4NIB3]
MGG_07003	CAMKK/META protein kinase [Source:UniProtKB/TrEMBL;Acc:G4MNZ0]	MGG_14496	Putative uncharacterized protein [Source:UniProtKB/TrEMBL;Acc:G4N0G9]
MGG_07005	Putative uncharacterized protein [Source:UniProtKB/TrEMBL;Acc:G4MP97]	MGG_14499	Serine/threonine protein kinase [Source:UniProtKB/TrEMBL;Acc:G4MWI8]
MGG_07024	Putative uncharacterized protein [Source:UniProtKB/TrEMBL;Acc:G4MZN5]	MGG_14548	Integral membrane protein [Source:UniProtKB/TrEMBL;Acc:G4MRL1]
MGG_07025	Putative uncharacterized protein [Source:UniProtKB/TrEMBL;Acc:G4MZN6]	MGG_14587	Ser/Thr protein phosphatase [Source:UniProtKB/TrEMBL;Acc:G4MLN7]
MGG_07029	Putative uncharacterized protein [Source:UniProtKB/TrEMBL;Acc:G4MZP0]	MGG_14593	Putative uncharacterized protein [Source:UniProtKB/TrEMBL;Acc:G4MQ34]
MGG_07034	TPR repeat protein [Source:UniProtKB/TrEMBL;Acc:G4MZP5]	MGG_14598	Putative uncharacterized protein [Source:UniProtKB/TrEMBL;Acc:G4MP53]
MGG_07037	Phosphatidylserine decarboxylase [Source:UniProtKB/TrEMBL;Acc:G4MZP7]	MGG_14601	Putative uncharacterized protein [Source:UniProtKB/TrEMBL;Acc:G4MNS1]
MGG_07051	Neutral ceramidase [Source:UniProtKB/TrEMBL;Acc:G4MZQ9]	MGG_14629	Putative uncharacterized protein [Source:UniProtKB/TrEMBL;Acc:G4MQN6]
MGG_07063	C6 finger domain-containing protein [Source:UniProtKB/TrEMBL;Acc:G4MZS3]	MGG_14630	Putative uncharacterized protein [Source:UniProtKB/TrEMBL;Acc:G4MQA0]
MGG_07075	ATPase family AAA domain-containing protein 1 [Source:UniProtKB/TrEMBL;Acc:G4MSN3]	MGG_14663	Putative uncharacterized protein [Source:UniProtKB/TrEMBL;Acc:G4NF03]
MGG_07078	Putative uncharacterized protein [Source:UniProtKB/TrEMBL;Acc:G4MSN6]	MGG_14689	Pyridoxal reductase [Source:UniProtKB/TrEMBL;Acc:G4NCL8]
MGG_07083	Putative uncharacterized protein [Source:UniProtKB/TrEMBL;Acc:G4MSP1]	MGG_14701	Putative uncharacterized protein [Source:UniProtKB/TrEMBL;Acc:G4NCY6]
MGG_07088	Putative uncharacterized protein [Source:UniProtKB/TrEMBL;Acc:G4MSQ0]	MGG_14722	Ent-kaurene synthase [Source:UniProtKB/TrEMBL;Acc:G4NF17]
MGG_07091	Polyphosphoinositide phosphatase [Source:UniProtKB/TrEMBL;Acc:G4MSQ4]	MGG_14728	Putative uncharacterized protein [Source:UniProtKB/TrEMBL;Acc:G4MYI3]
MGG_07101	Mannan endo-1,6-alpha-mannosidase DCW1 [Source:UniProtKB/TrEMBL;Acc:G4MSR7]	MGG_14736	Putative uncharacterized protein [Source:UniProtKB/TrEMBL;Acc:G4MYY6]
MGG_07134	Polyamine acetyltransferase; Polyamine acetyltransferase, variant [Source:UniProtKB/TrEMBL;Acc:G4MT57]	MGG_14742	tRNA(His) guanylyltransferase [Source:UniProtKB/TrEMBL;Acc:G4MT87]
MGG_07151	Phosphatidylinositol 4-kinase type II subunit alpha [Source:UniProtKB/TrEMBL;Acc:G4MT77]	MGG_14748	Putative uncharacterized protein [Source:UniProtKB/TrEMBL;Acc:G4MTU0]
MGG_07157	MFS sugar transporter [Source:UniProtKB/TrEMBL;Acc:G4MTJ0]	MGG_14754	tRNA uridine 5-carboxymethylaminomethyl modification enzyme GidA [Source:UniProtKB/TrEMBL;Acc:G4MV51]
MGG_07191	GTP-binding protein ypt4 [Source:UniProtKB/TrEMBL;Acc:G4MTN2]	MGG_14794	Putative uncharacterized protein [Source:UniProtKB/TrEMBL;Acc:G4MTH1]
MGG_07192	Putative uncharacterized protein [Source:UniProtKB/TrEMBL;Acc:G4MTN3]	MGG_14831	Fatty acid synthase S-acetyltransferase [Source:UniProtKB/TrEMBL;Acc:G4N917]
MGG_07223	Altered inheritance of mitochondria protein 31, mitochondrial [Source:UniProtKB/Swiss-Prot;Acc:A4RI25]	MGG_14906	Putative uncharacterized protein [Source:UniProtKB/TrEMBL;Acc:G4NF55]
MGG_07228	Putative uncharacterized protein [Source:UniProtKB/TrEMBL;Acc:G4MU39]	MGG_14908	Putative uncharacterized protein [Source:UniProtKB/TrEMBL;Acc:G4NF98]
MGG_07232	Putative uncharacterized protein [Source:UniProtKB/TrEMBL;Acc:G4MU43]	MGG_14916	Putative uncharacterized protein [Source:UniProtKB/TrEMBL;Acc:G4NGL4]
MGG_07255	E3 ubiquitin-protein ligase hulA [Source:UniProtKB/TrEMBL;Acc:G4MUH5]	MGG_14943	Lovastatin nonaketide synthase [Source:UniProtKB/TrEMBL;Acc:G4NHJ8]
MGG_07265	Endosulphine family protein [Source:UniProtKB/TrEMBL;Acc:G4MUI9]	MGG_14945	Polyketide synthase [Source:UniProtKB/TrEMBL;Acc:G4NHR0]
MGG_07275	Putative uncharacterized protein [Source:UniProtKB/TrEMBL;Acc:G4MUK1]	MGG_14953	Putative uncharacterized protein [Source:UniProtKB/TrEMBL;Acc:G4NI67]
MGG_07276	Putative uncharacterized protein [Source:UniProtKB/TrEMBL;Acc:G4MUK2]	MGG_14967	Tyrocidine synthetase 1 [Source:UniProtKB/TrEMBL;Acc:G4NG64]
MGG_07289	Glycogen synthase [Source:UniProtKB/TrEMBL;Acc:G4MUX6]	MGG_14988	Putative uncharacterized protein [Source:UniProtKB/TrEMBL;Acc:G4NKT2]
MGG_07310	Putative uncharacterized protein [Source:UniProtKB/TrEMBL;Acc:G4MV02]	MGG_14995	Putative uncharacterized protein [Source:UniProtKB/TrEMBL;Acc:G5EH54]
MGG_07317	Glutamate-cysteine ligase [Source:UniProtKB/TrEMBL;Acc:G4MV08]	MGG_15025	Putative uncharacterized protein [Source:UniProtKB/TrEMBL;Acc:G5EH12]
MGG_07325	Putative uncharacterized protein [Source:UniProtKB/TrEMBL;Acc:G4MV19]	MGG_15049	Putative uncharacterized protein [Source:UniProtKB/TrEMBL;Acc:G4NKD7]
MGG_07335	cAMP-dependent protein kinase regulatory subunit [Source:UniProtKB/Swiss-Prot;Acc:O14448]	MGG_15053	Histone-lysine N-methyltransferase [Source:UniProtKB/TrEMBL;Acc:G4MXT5]
MGG_07340	Epoxide hydrolase [Source:UniProtKB/TrEMBL;Acc:G4MVE5]	MGG_15063	Putative uncharacterized protein [Source:UniProtKB/TrEMBL;Acc:G4MZ78]
MGG_07341	Putative uncharacterized protein [Source:UniProtKB/TrEMBL;Acc:G4MVE6]	MGG_15071	Putative uncharacterized protein [Source:UniProtKB/TrEMBL;Acc:G4MZN9]
MGG_07369	Putative uncharacterized protein [Source:UniProtKB/TrEMBL;Acc:G4MVH7]	MGG_15097	Polyketide synthase [Source:UniProtKB/TrEMBL;Acc:G4MWB5]
MGG_07411	Putative uncharacterized protein [Source:UniProtKB/TrEMBL;Acc:G4N0Q6]	MGG_15100	Polyketide synthase [Source:UniProtKB/TrEMBL;Acc:G4MWD1]
MGG_07431	Putative uncharacterized protein [Source:UniProtKB/TrEMBL;Acc:G4N0T1]	MGG_15109	Putative uncharacterized protein [Source:UniProtKB/TrEMBL;Acc:G4N1F4]
MGG_07443	Putative uncharacterized protein [Source:UniProtKB/TrEMBL;Acc:G4N154]	MGG_15129	Putative uncharacterized protein [Source:UniProtKB/TrEMBL;Acc:G4N4I4]
MGG_07446	Putative uncharacterized protein [Source:UniProtKB/TrEMBL;Acc:G4N158]	MGG_15142	Putative uncharacterized protein [Source:UniProtKB/TrEMBL;Acc:G4N055]
MGG_07458	Putative uncharacterized protein [Source:UniProtKB/TrEMBL;Acc:G4N170]	MGG_15173	HET domain-containing protein [Source:UniProtKB/TrEMBL;Acc:G4MQC5]
MGG_07464	Putative uncharacterized protein [Source:UniProtKB/TrEMBL;Acc:G4N182]	MGG_15181	Putative uncharacterized protein [Source:UniProtKB/TrEMBL;Acc:G4MLU6]
MGG_07475	Putative uncharacterized protein [Source:UniProtKB/TrEMBL;Acc:G4N194]	MGG_15239	Putative uncharacterized protein [Source:UniProtKB/TrEMBL;Acc:G4N421]
MGG_07476	Putative uncharacterized protein [Source:UniProtKB/TrEMBL;Acc:G4N196]	MGG_15287	Putative uncharacterized protein [Source:UniProtKB/TrEMBL;Acc:G4N6Q7]
MGG_07478	LCCL domain-containing protein [Source:UniProtKB/TrEMBL;Acc:G4N198]	MGG_15298	Putative uncharacterized protein [Source:UniProtKB/TrEMBL;Acc:G4MS88]
MGG_07482	Putative uncharacterized protein [Source:UniProtKB/TrEMBL;Acc:G4N1L0]	MGG_15324	Putative uncharacterized protein [Source:UniProtKB/TrEMBL;Acc:G4MVQ4]
MGG_07489	Mitochondrial phosphate carrier protein [Source:UniProtKB/TrEMBL;Acc:G4N1L9]	MGG_15343	Putative uncharacterized protein [Source:UniProtKB/TrEMBL;Acc:G4N9S0]
MGG_07492	Putative uncharacterized protein [Source:UniProtKB/TrEMBL;Acc:G4N1M2]	MGG_15357	MYB DNA-binding domain-containing protein [Source:UniProtKB/TrEMBL;Acc:G4N649]
MGG_07494	Cation diffusion facilitator 1 [Source:UniProtKB/TrEMBL;Acc:G4N1M4]	MGG_15393	Putative uncharacterized protein [Source:UniProtKB/TrEMBL;Acc:G5EGV6]
MGG_07522	Putative uncharacterized protein [Source:UniProtKB/TrEMBL;Acc:G4N1Q6]	MGG_15428	Para-nitrobenzyl esterase [Source:UniProtKB/TrEMBL;Acc:G4NIL3]
MGG_07539	NAD(P) transhydrogenase [Source:UniProtKB/TrEMBL;Acc:G4N229]	MGG_15431	Cycloeucalenol cycloisomerase [Source:UniProtKB/TrEMBL;Acc:G4NBV9]
MGG_07561	Putative uncharacterized protein [Source:UniProtKB/TrEMBL;Acc:G4N254]	MGG_15436	Cytochrome P450 [Source:UniProtKB/TrEMBL;Acc:G4NJQ5]
MGG_07568	Putative uncharacterized protein [Source:UniProtKB/TrEMBL;Acc:G4N260]	MGG_15441	MFS transporter [Source:UniProtKB/TrEMBL;Acc:G4NJR8]
MGG_07572	High-affinity nickel transporter nic1 [Source:UniProtKB/TrEMBL;Acc:G4N264]	MGG_15496	Putative uncharacterized protein [Source:UniProtKB/TrEMBL;Acc:G4MXF6]
MGG_07599	Putative uncharacterized protein [Source:UniProtKB/TrEMBL;Acc:G4N2K0]	MGG_15505	Putative uncharacterized protein [Source:UniProtKB/TrEMBL;Acc:G4MXY3]
MGG_07614	Putative uncharacterized protein [Source:UniProtKB/TrEMBL;Acc:G4N2L9]	MGG_15520	Putative uncharacterized protein [Source:UniProtKB/TrEMBL;Acc:G4MYE6]
MGG_07627	Homoserine acetyltransferase [Source:UniProtKB/TrEMBL;Acc:G4N2Y4]	MGG_15580	Putative uncharacterized protein [Source:UniProtKB/TrEMBL;Acc:G4MU83]
MGG_07667	Autophagy-related protein 17 [Source:UniProtKB/Swiss-Prot;Acc:Q51Y68]	MGG_15634	Putative uncharacterized protein [Source:UniProtKB/TrEMBL;Acc:G4MWX5]
MGG_07673	Putative uncharacterized protein [Source:UniProtKB/TrEMBL;Acc:G4N3C8]	MGG_15636	Calcium/proton exchanger [Source:UniProtKB/TrEMBL;Acc:G4MWY2]
MGG_07681	Putative uncharacterized protein [Source:UniProtKB/TrEMBL;Acc:G4N3D8]	MGG_15677	Putative uncharacterized protein [Source:UniProtKB/TrEMBL;Acc:G4MZ16]
MGG_07707	Putative uncharacterized protein [Source:UniProtKB/TrEMBL;Acc:G4N068]	MGG_15704	Putative uncharacterized protein [Source:UniProtKB/TrEMBL;Acc:G4MSJ6]
MGG_07710	Putative uncharacterized protein [Source:UniProtKB/TrEMBL;Acc:G4N071]	MGG_15728	Putative uncharacterized protein [Source:UniProtKB/TrEMBL;Acc:G4MTE2]
MGG_07712	Putative uncharacterized protein [Source:UniProtKB/TrEMBL;Acc:G4N073]	MGG_15732	Putative uncharacterized protein [Source:UniProtKB/TrEMBL;Acc:G4MTI2]
MGG_07714	Putative uncharacterized protein [Source:UniProtKB/TrEMBL;Acc:G4N075]	MGG_15755	Putative uncharacterized protein [Source:UniProtKB/TrEMBL;Acc:G4MUV3]
MGG_07745	Probable dipeptidyl-aminopeptidase B [Source:UniProtKB/Swiss-Prot;Acc:A4QYQ5]	MGG_15757	Putative uncharacterized protein [Source:UniProtKB/TrEMBL;Acc:G4MUW0]
MGG_07781	Quinate dehydrogenase [Source:UniProtKB/TrEMBL;Acc:G4N115]	MGG_15773	Putative uncharacterized protein [Source:UniProtKB/TrEMBL;Acc:G4MVU1]
MGG_07785	Putative uncharacterized protein [Source:UniProtKB/TrEMBL;Acc:G4N119]	MGG_15808	Putative uncharacterized protein [Source:UniProtKB/TrEMBL;Acc:G4MXP3]
MGG_07787	Putative uncharacterized protein [Source:UniProtKB/TrEMBL;Acc:G4N121]	MGG_15810	Putative uncharacterized protein [Source:UniProtKB/TrEMBL;Acc:G4MXS6]
MGG_07794	Putative uncharacterized protein [Source:UniProtKB/TrEMBL;Acc:G4N129]	MGG_15876	Putative uncharacterized protein [Source:UniProtKB/TrEMBL;Acc:G4MTP0]
MGG_07803	D-alanine-poly(Phosphoribitol) ligase subunit 1 [Source:UniProtKB/TrEMBL;Acc:G4N137]	MGG_15887	Putative uncharacterized protein [Source:UniProtKB/TrEMBL;Acc:G4MU53]
MGG_07808	Membrane transporter [Source:UniProtKB/TrEMBL;Acc:G4N142]	MGG_15906	Putative uncharacterized protein [Source:UniProtKB/TrEMBL;Acc:G4MV26]
MGG_07847	Putative uncharacterized protein [Source:UniProtKB/TrEMBL;Acc:G4N1K7]	MGG_16054	Putative uncharacterized protein [Source:UniProtKB/TrEMBL;Acc:G4MP81]
MGG_07848	Multidrug resistance protein CDR1 [Source:UniProtKB/TrEMBL;Acc:G4N1K8]	MGG_16093
MGG_07870	Putative uncharacterized protein [Source:UniProtKB/TrEMBL;Acc:G4N1Z0]	MGG_16183	Structure-specific endonuclease subunit SLX4 [Source:UniProtKB/Swiss-Prot;Acc:A4R1T1]
MGG_07882	Putative uncharacterized protein [Source:UniProtKB/TrEMBL;Acc:G4N206]	MGG_16228	Putative uncharacterized protein [Source:UniProtKB/TrEMBL;Acc:G4MNU9]
MGG_07924	Putative uncharacterized protein [Source:UniProtKB/TrEMBL;Acc:G4N2F6]	MGG_16231	Putative uncharacterized protein [Source:UniProtKB/TrEMBL;Acc:G4MNV8]
MGG_07930	Putative uncharacterized protein [Source:UniProtKB/TrEMBL;Acc:G4N2G3]	MGG_16243	Putative uncharacterized protein [Source:UniProtKB/TrEMBL;Acc:G4MPR2]
MGG_07973	Surface protein 1 [Source:UniProtKB/TrEMBL;Acc:G4N2W4]	MGG_16251	Putative uncharacterized protein [Source:UniProtKB/TrEMBL;Acc:G4MPU3]
MGG_07997	Putative uncharacterized protein [Source:UniProtKB/TrEMBL;Acc:G4MX44]	MGG_16302	Putative uncharacterized protein [Source:UniProtKB/TrEMBL;Acc:G4MRL9]
MGG_07999	Putative uncharacterized protein [Source:UniProtKB/TrEMBL;Acc:G4MX46]	MGG_16308	Putative uncharacterized protein [Source:UniProtKB/TrEMBL;Acc:G4MS29]
MGG_08005	Phosphoinositide 3-phosphate phosphatase [Source:UniProtKB/TrEMBL;Acc:G4MX51]	MGG_16319	Putative uncharacterized protein [Source:UniProtKB/TrEMBL;Acc:G4MKE1]
MGG_08006	Putative uncharacterized protein [Source:UniProtKB/TrEMBL;Acc:G4MX52]	MGG_16340	Putative uncharacterized protein [Source:UniProtKB/TrEMBL;Acc:G4MKW2]
MGG_08026	Putative uncharacterized protein [Source:UniProtKB/TrEMBL;Acc:G4MXN6]	MGG_16364	Putative uncharacterized protein [Source:UniProtKB/TrEMBL;Acc:G4MLS6]
MGG_08051	Putative uncharacterized protein [Source:UniProtKB/TrEMBL;Acc:G4MXQ9]	MGG_16390	Putative uncharacterized protein [Source:UniProtKB/TrEMBL;Acc:G4MM98]
MGG_08115	NAD-binding Rossmann fold oxidoreductase [Source:UniProtKB/TrEMBL;Acc:G4MYC9]	MGG_16408	Putative uncharacterized protein [Source:UniProtKB/TrEMBL;Acc:G4MMQ5]
MGG_08118	Putative uncharacterized protein [Source:UniProtKB/TrEMBL;Acc:G4MYD3]	MGG_16410	Putative uncharacterized protein [Source:UniProtKB/TrEMBL;Acc:G4MN24]
MGG_08121	Putative uncharacterized protein [Source:UniProtKB/TrEMBL;Acc:G4MYD9]	MGG_16423	Putative uncharacterized protein [Source:UniProtKB/TrEMBL;Acc:G4MN72]
MGG_08154	Putative uncharacterized protein [Source:UniProtKB/TrEMBL;Acc:G4MYT5]	MGG_16424	Putative uncharacterized protein [Source:UniProtKB/TrEMBL;Acc:G4MNI6]
MGG_08159	ATP NAD kinase [Source:UniProtKB/TrEMBL;Acc:G4MYU2]	MGG_16439	Putative uncharacterized protein [Source:UniProtKB/TrEMBL;Acc:G4MNZ7]
MGG_08161	Putative uncharacterized protein [Source:UniProtKB/TrEMBL;Acc:G4MYU5]	MGG_16486	Putative uncharacterized protein [Source:UniProtKB/TrEMBL;Acc:G4MQF7]
MGG_08186	Putative uncharacterized protein [Source:UniProtKB/TrEMBL;Acc:G4MZ82]	MGG_16710	Putative uncharacterized protein [Source:UniProtKB/TrEMBL;Acc:G4N3R6]
MGG_08199	Cutinase transcription factor 1 beta [Source:UniProtKB/TrEMBL;Acc:G4MZ96]	MGG_16722	Putative uncharacterized protein [Source:UniProtKB/TrEMBL;Acc:G4N4B7]
MGG_08201	Putative uncharacterized protein [Source:UniProtKB/TrEMBL;Acc:G4MZA0]	MGG_16764	Putative uncharacterized protein [Source:UniProtKB/TrEMBL;Acc:G4N5L6]
MGG_08212	BZIP transcription factor [Source:UniProtKB/TrEMBL;Acc:G4MZM4]	MGG_16812	Putative uncharacterized protein [Source:UniProtKB/TrEMBL;Acc:G4N287]
MGG_08252	Putative uncharacterized protein [Source:UniProtKB/TrEMBL;Acc:G4MXT7]	MGG_16828	Putative uncharacterized protein [Source:UniProtKB/TrEMBL;Acc:G4N359]
MGG_08255	Putative uncharacterized protein [Source:UniProtKB/TrEMBL;Acc:G4MXC6]	MGG_16830	Putative uncharacterized protein [Source:UniProtKB/TrEMBL;Acc:G4N361]
MGG_08257	Fatty acid transporter; Fatty acid transporter, variant [Source:UniProtKB/TrEMBL;Acc:G4MXC3]	MGG_16831	Putative uncharacterized protein [Source:UniProtKB/TrEMBL;Acc:G4N368]
MGG_08262	Putidaredoxin reductase [Source:UniProtKB/TrEMBL;Acc:G4MXB8]	MGG_16853	Putative uncharacterized protein [Source:UniProtKB/TrEMBL;Acc:G4N440]
MGG_08288	Short-chain-fatty-acid-CoA ligase [Source:UniProtKB/TrEMBL;Acc:G4MX89]	MGG_16869	Putative uncharacterized protein [Source:UniProtKB/TrEMBL;Acc:G4N4F1]
MGG_08293	Salicylate hydroxylase [Source:UniProtKB/TrEMBL;Acc:G4MX84]	MGG_16917	Putative uncharacterized protein [Source:UniProtKB/TrEMBL;Acc:G4N0L5]
MGG_08295	Putative uncharacterized protein [Source:UniProtKB/TrEMBL;Acc:G4MX82]	MGG_17084	Putative uncharacterized protein [Source:UniProtKB/TrEMBL;Acc:G4N801]
MGG_08296	Putative uncharacterized protein [Source:UniProtKB/TrEMBL;Acc:G4MX80]	MGG_17400	Putative uncharacterized protein [Source:UniProtKB/TrEMBL;Acc:G4NB27]
MGG_08304	Mechanosensitive ion channel family protein [Source:UniProtKB/TrEMBL;Acc:G4MWW2]	MGG_17503	Putative uncharacterized protein [Source:UniProtKB/TrEMBL;Acc:G4NDM3]
MGG_08312	Putative uncharacterized protein [Source:UniProtKB/TrEMBL;Acc:G4MWV4]	MGG_17594	Putative uncharacterized protein [Source:UniProtKB/TrEMBL;Acc:G4NG23]
MGG_08317	Putative uncharacterized protein [Source:UniProtKB/TrEMBL;Acc:G4MWU7]	MGG_17625	Putative uncharacterized protein [Source:UniProtKB/TrEMBL;Acc:G4NGC3]
MGG_08325	Putative uncharacterized protein [Source:UniProtKB/TrEMBL;Acc:G4MWS8]	MGG_17716	Putative uncharacterized protein [Source:UniProtKB/TrEMBL;Acc:G4NH01]
MGG_08330	Dienelactone hydrolase [Source:UniProtKB/TrEMBL;Acc:G4MWS4]	MGG_17722	Putative uncharacterized protein [Source:UniProtKB/TrEMBL;Acc:G4NH46]
MGG_08332	Putative uncharacterized protein [Source:UniProtKB/TrEMBL;Acc:G4MWS1]	MGG_17729	Putative uncharacterized protein [Source:UniProtKB/TrEMBL;Acc:G4NH81]
MGG_08345	Putative uncharacterized protein [Source:UniProtKB/TrEMBL;Acc:G4MWF1]	MGG_17779	Putative uncharacterized protein [Source:UniProtKB/TrEMBL;Acc:G4NHU3]
MGG_08370	1,3-beta-glucanosyltransferase gel3 [Source:UniProtKB/TrEMBL;Acc:G4MWC3]	MGG_17905	Putative uncharacterized protein [Source:UniProtKB/TrEMBL;Acc:G4NLB0]
MGG_08405	Retinol dehydrogenase 13 [Source:UniProtKB/TrEMBL;Acc:G4MVX8]	MGG_17908	Putative uncharacterized protein [Source:UniProtKB/TrEMBL;Acc:G5EHC0]
MGG_08434	Putative uncharacterized protein [Source:UniProtKB/TrEMBL;Acc:G4NA66]	MGG_17937	Putative uncharacterized protein [Source:UniProtKB/TrEMBL;Acc:G5EHE4]
MGG_08452	Putative uncharacterized protein [Source:UniProtKB/TrEMBL;Acc:G4NA83]	MGG_17975	Putative uncharacterized protein [Source:UniProtKB/TrEMBL;Acc:G5EHV1]
MGG_08458	Putative uncharacterized protein [Source:UniProtKB/TrEMBL;Acc:G4NA94]	MGG_17977	Putative uncharacterized protein [Source:UniProtKB/TrEMBL;Acc:G4NJ46]
MGG_08461	Putative uncharacterized protein [Source:UniProtKB/TrEMBL;Acc:G4NA97]
MGG_08462	Putative uncharacterized protein [Source:UniProtKB/TrEMBL;Acc:G4NA98]
MGG_08464	Aflatoxin B1 aldehyde reductase member 2 [Source:UniProtKB/TrEMBL;Acc:G4NAA0]
MGG_08493	Putative uncharacterized protein [Source:UniProtKB/TrEMBL;Acc:G4NAN8]
MGG_08535	Putative uncharacterized protein [Source:UniProtKB/TrEMBL;Acc:G4N5U9]
MGG_08536	Putative uncharacterized protein [Source:UniProtKB/TrEMBL;Acc:G4N5V0]
MGG_08537	Endoglucanase-1; Endoglucanase-1, variant [Source:UniProtKB/TrEMBL;Acc:G4N5V2]
MGG_08542	Putative uncharacterized protein [Source:UniProtKB/TrEMBL;Acc:G4N5V7]
MGG_08547	CAMK/CAMK1 protein kinase [Source:UniProtKB/TrEMBL;Acc:G4N5W4]
MGG_08557	Armadillo repeat protein [Source:UniProtKB/TrEMBL;Acc:G4N632]
MGG_08568	Aldo/keto reductase [Source:UniProtKB/TrEMBL;Acc:G4N646]
MGG_08571	RING-7 protein [Source:UniProtKB/TrEMBL;Acc:G4N652]
MGG_08573	Putative uncharacterized protein [Source:UniProtKB/TrEMBL;Acc:G4N654]
MGG_08580	Na(+)/H(+) antiporter [Source:UniProtKB/TrEMBL;Acc:G4N663]
MGG_08582	6-phosphofructo-2-kinase 1 [Source:UniProtKB/TrEMBL;Acc:G4N665]
MGG_08616	Glycosyl hydrolase [Source:UniProtKB/TrEMBL;Acc:G4ML05]
MGG_08632	Putative uncharacterized protein [Source:UniProtKB/TrEMBL;Acc:G4ML23]
MGG_08638	Ubiquitin C-terminal hydrolase [Source:UniProtKB/TrEMBL;Acc:G4ML29]
MGG_08644	DNase1 protein [Source:UniProtKB/TrEMBL;Acc:G4ML36]
MGG_08645	Putative uncharacterized protein [Source:UniProtKB/TrEMBL;Acc:G4ML37]
MGG_08651	Ankyrin repeatl protein [Source:UniProtKB/TrEMBL;Acc:G4MLF0]
MGG_08692	Alpha-1,2 mannosyltransferase KTR1 [Source:UniProtKB/TrEMBL;Acc:G4NFW5]
MGG_08706	Putative uncharacterized protein [Source:UniProtKB/TrEMBL;Acc:G4NFV0]
MGG_08711	Carboxypeptidase A2 [Source:UniProtKB/TrEMBL;Acc:G4NFU2]
MGG_08732	Interferon-induced GTP-binding protein Mx [Source:UniProtKB/TrEMBL;Acc:G4NFT0]
MGG_08735	Putative uncharacterized protein [Source:UniProtKB/TrEMBL;Acc:G4NFS7]
MGG_08736	Carboxypeptidase 2 [Source:UniProtKB/TrEMBL;Acc:G4NFS5]
MGG_08737	Feruloyl esterase B [Source:UniProtKB/TrEMBL;Acc:G4NFS4]
MGG_08741	tRNA selenocysteine-associated protein 1 [Source:UniProtKB/TrEMBL;Acc:G4NFS0]
MGG_08748	Putative uncharacterized protein [Source:UniProtKB/TrEMBL;Acc:G4NFR3]
MGG_08765	Putative uncharacterized protein [Source:UniProtKB/TrEMBL;Acc:G4NFP0]
MGG_08772	Putative uncharacterized protein [Source:UniProtKB/TrEMBL;Acc:G4NFN0]
MGG_08777	Putative uncharacterized protein [Source:UniProtKB/TrEMBL;Acc:G4NFM3]
MGG_08778	Aromatic ring-opening dioxygenase [Source:UniProtKB/TrEMBL;Acc:G4NFM2]
MGG_08783	Putative uncharacterized protein [Source:UniProtKB/TrEMBL;Acc:G4NFL6]
MGG_08784	C6 transcription factor RegA [Source:UniProtKB/TrEMBL;Acc:G4NFL5]
MGG_08786	Putative uncharacterized protein [Source:UniProtKB/TrEMBL;Acc:G4NFL3]
MGG_08801	Exopolyphosphatase [Source:UniProtKB/TrEMBL;Acc:G4NFJ6]
MGG_08803	Putative uncharacterized protein [Source:UniProtKB/TrEMBL;Acc:G4NFJ4]
MGG_08812	Putative uncharacterized protein [Source:UniProtKB/TrEMBL;Acc:G4NFI5]
MGG_08823	Putative uncharacterized protein [Source:UniProtKB/TrEMBL;Acc:G4MUQ9]
MGG_08825	tRNA-dihydrouridine synthase 1 [Source:UniProtKB/TrEMBL;Acc:G4MUR1]
MGG_08826	Putative uncharacterized protein [Source:UniProtKB/TrEMBL;Acc:G4MUR2]
MGG_08833	Putative uncharacterized protein [Source:UniProtKB/TrEMBL;Acc:G4MV30]
MGG_08846	Putative uncharacterized protein [Source:UniProtKB/TrEMBL;Acc:G4MV44]
MGG_08853	Maintenance of mitochondrial morphology protein 1 [Source:UniProtKB/Swiss-Prot;Acc:A4RM19]
MGG_08859	ADP-ribosylation factor family protein [Source:UniProtKB/TrEMBL;Acc:G4MV60]
MGG_08883	Putative uncharacterized protein [Source:UniProtKB/TrEMBL;Acc:G4MVJ3]
MGG_08894	Putative uncharacterized protein [Source:UniProtKB/TrEMBL;Acc:G4MVK7]
MGG_08915	Crystal protein [Source:UniProtKB/TrEMBL;Acc:G4MVM8]
MGG_08919	UDP-glucose,sterol transferase [Source:UniProtKB/TrEMBL;Acc:G4MVN2]
MGG_08932	Putative uncharacterized protein [Source:UniProtKB/TrEMBL;Acc:G4MW02]
MGG_08935	Putative uncharacterized protein [Source:UniProtKB/TrEMBL;Acc:G4MW06]
MGG_08981	Putative uncharacterized protein [Source:UniProtKB/TrEMBL;Acc:G4MWG5]
MGG_08985	Beta-xylosidase [Source:UniProtKB/TrEMBL;Acc:G4MWG9]
MGG_09028	Putative uncharacterized protein [Source:UniProtKB/TrEMBL;Acc:G4NKC9]
MGG_09048	NACHT and Ankyrin domain-containing protein [Source:UniProtKB/TrEMBL;Acc:G4NK69]
MGG_09089	Putative uncharacterized protein [Source:UniProtKB/TrEMBL;Acc:G4MZU2]
MGG_09095	Alpha-L-arabinofuranosidase axhA-2 [Source:UniProtKB/TrEMBL;Acc:G4MZV0]
MGG_09096	Putative uncharacterized protein [Source:UniProtKB/TrEMBL;Acc:G4MZV1]
MGG_09098	Endo-1,4-beta-xylanase [Source:UniProtKB/TrEMBL;Acc:G4MZV3]
MGG_09110	Putative uncharacterized protein [Source:UniProtKB/TrEMBL;Acc:G4MZW7]
MGG_09124	Putative uncharacterized protein [Source:UniProtKB/TrEMBL;Acc:Q2KEW4]
MGG_09129	Putative uncharacterized protein [Source:UniProtKB/TrEMBL;Acc:Q2KEV3]
MGG_09138	Putative uncharacterized protein [Source:UniProtKB/TrEMBL;Acc:Q2KEU3]
MGG_09139	Putative uncharacterized protein [Source:UniProtKB/TrEMBL;Acc:Q2KEU2]
MGG_09159	Putative uncharacterized protein [Source:UniProtKB/TrEMBL;Acc:Q2KES7]
MGG_09171	Tetracycline resistance protein transposon [Source:UniProtKB/TrEMBL;Acc:G4MPB5]
MGG_09178	Putative uncharacterized protein [Source:UniProtKB/TrEMBL;Acc:G4MPC4]
MGG_09200	Zinc finger protein [Source:UniProtKB/TrEMBL;Acc:G4MPF0]
MGG_09240	F-box domain-containing protein [Source:UniProtKB/TrEMBL;Acc:G4MPV5]
MGG_09261	Putative uncharacterized protein [Source:UniProtKB/TrEMBL;Acc:G4MQ89]
MGG_09263	Putative uncharacterized protein [Source:UniProtKB/TrEMBL;Acc:G4MQ91]
MGG_09266	Putative uncharacterized protein [Source:UniProtKB/TrEMBL;Acc:G4MQ96]
MGG_09297	Putative uncharacterized protein [Source:UniProtKB/TrEMBL;Acc:G4MQP7]
MGG_09322	Putative uncharacterized protein [Source:UniProtKB/TrEMBL;Acc:G4NI78]
MGG_09330	Lipid phosphate phosphatase 1 [Source:UniProtKB/TrEMBL;Acc:G4NI72]
MGG_09372	Putative uncharacterized protein [Source:UniProtKB/TrEMBL;Acc:G4NI16]
MGG_09388	Putative uncharacterized protein [Source:UniProtKB/TrEMBL;Acc:G4NHZ6]
MGG_09389	Putative uncharacterized protein [Source:UniProtKB/TrEMBL;Acc:G4NHZ5]
MGG_09392	Putative uncharacterized protein [Source:UniProtKB/TrEMBL;Acc:G4NHZ2]
MGG_09394	Putative uncharacterized protein [Source:UniProtKB/TrEMBL;Acc:G4NHZ0]
MGG_09396	HET-C2 protein [Source:UniProtKB/TrEMBL;Acc:G4NHY8]
MGG_09398	Putative uncharacterized protein [Source:UniProtKB/TrEMBL;Acc:G4NHY5]
MGG_09418	Putative uncharacterized protein [Source:UniProtKB/TrEMBL;Acc:G4NHV9]
MGG_09435	Putative uncharacterized protein [Source:UniProtKB/TrEMBL;Acc:G4NHU2]
MGG_09436	Putative uncharacterized protein [Source:UniProtKB/TrEMBL;Acc:G4NHU1]
MGG_09445	Putative uncharacterized protein [Source:UniProtKB/TrEMBL;Acc:G4NHT3]
MGG_09458	GTP cyclohydrolase 1 [Source:UniProtKB/TrEMBL;Acc:G4N277]
MGG_09461	UV-damage endonuclease [Source:UniProtKB/TrEMBL;Acc:G4N273]
MGG_09477	Putative uncharacterized protein [Source:UniProtKB/TrEMBL;Acc:G4N1V0]
MGG_09479	Putative uncharacterized protein [Source:UniProtKB/TrEMBL;Acc:G4N1U8]
MGG_09501	Serine racemase [Source:UniProtKB/TrEMBL;Acc:G4N1S1]
MGG_09502	Quinidine resistance [Source:UniProtKB/TrEMBL;Acc:G4N1S0]
MGG_09531	Rho-GTPase-activating protein 8 [Source:UniProtKB/TrEMBL;Acc:G4N1D0]
MGG_09545	Putative uncharacterized protein [Source:UniProtKB/TrEMBL;Acc:G4N1B8]
MGG_09553	Putative uncharacterized protein [Source:UniProtKB/TrEMBL;Acc:G4N1B0]
MGG_09554	Anaphase-promoting complex subunit 10 [Source:UniProtKB/TrEMBL;Acc:G4N1A9]
MGG_09557	Vacuolar protein sorting-associated protein 4 [Source:UniProtKB/TrEMBL;Acc:G4N1A6]
MGG_09602	Putative uncharacterized protein [Source:UniProtKB/TrEMBL;Acc:G5EH48]
MGG_09610	Putative uncharacterized protein [Source:UniProtKB/TrEMBL;Acc:G5EHE6]
MGG_09618	Putative uncharacterized protein [Source:UniProtKB/TrEMBL;Acc:G5EHY2]
MGG_09645	Polyketide synthase [Source:UniProtKB/TrEMBL;Acc:G4NL01]
MGG_09701	Putative uncharacterized protein [Source:UniProtKB/TrEMBL;Acc:G4NAJ7]
MGG_09705	Nucleoside-diphosphate-sugar epimerase [Source:UniProtKB/TrEMBL;Acc:G4NAJ0]
MGG_09716	Carboxypeptidase A2 [Source:UniProtKB/TrEMBL;Acc:G4NAH8]
MGG_09749	Putative uncharacterized protein [Source:UniProtKB/TrEMBL;Acc:G4NA38]
MGG_09767	Putative uncharacterized protein [Source:UniProtKB/TrEMBL;Acc:G4NA17]
MGG_09772	Putative uncharacterized protein [Source:UniProtKB/TrEMBL;Acc:G4NA08]
MGG_09814	3-isopropylmalate dehydratase large subunit 2 [Source:UniProtKB/TrEMBL;Acc:G4NIJ9]
MGG_09821	Putative uncharacterized protein [Source:UniProtKB/TrEMBL;Acc:G4NIJ3]
MGG_09827	Sugar transporter [Source:UniProtKB/TrEMBL;Acc:G4NII6]
MGG_09828	Potassium ion channel Yvc1 [Source:UniProtKB/TrEMBL;Acc:G4NII5]
MGG_09838	Sulfate transporter 4.1 [Source:UniProtKB/TrEMBL;Acc:G4NIH7]
MGG_09841	Putative uncharacterized protein [Source:UniProtKB/TrEMBL;Acc:G4NIH1]
MGG_09847	Medusa [Source:UniProtKB/TrEMBL;Acc:G4NIG5]
MGG_09852	Sugar transporter STL1 [Source:UniProtKB/TrEMBL;Acc:G4NIF8]
MGG_09864	Putative uncharacterized protein [Source:UniProtKB/TrEMBL;Acc:G4NIE3]
MGG_09865	Integral membrane protein [Source:UniProtKB/TrEMBL;Acc:G4NIE2]
MGG_09867	N-acetyltransferase ats1 [Source:UniProtKB/TrEMBL;Acc:G4NIE0]
MGG_09879	Putative uncharacterized protein [Source:UniProtKB/TrEMBL;Acc:G4NIC6]
MGG_09898	Adenylate cyclase [Source:UniProtKB/TrEMBL;Acc:G4MR48]
MGG_09928	Putative uncharacterized protein [Source:UniProtKB/TrEMBL;Acc:G4MRJ4]
MGG_09931	Lipid A export ATP-binding/permease msbA [Source:UniProtKB/TrEMBL;Acc:G4MRJ7]
MGG_09945	Averantin oxidoreductase [Source:UniProtKB/TrEMBL;Acc:G4MRL4]
MGG_09949	Oxysterol-binding protein [Source:UniProtKB/TrEMBL;Acc:G4MRL8]
MGG_09961	WD-40 repeat family protein [Source:UniProtKB/TrEMBL;Acc:G4MRN6]
MGG_09971	Putative uncharacterized protein [Source:UniProtKB/TrEMBL;Acc:G4N9N2]
MGG_09977	Ubiquitin-conjugating enzyme [Source:UniProtKB/TrEMBL;Acc:G4N9M7]
MGG_09986	Putative uncharacterized protein [Source:UniProtKB/TrEMBL;Acc:G4N9M2]
MGG_09994	Lipid phosphate phosphatase 1 [Source:UniProtKB/TrEMBL;Acc:G4N9K7]
MGG_10019	Putative uncharacterized protein [Source:UniProtKB/TrEMBL;Acc:G4N9C6]
MGG_10023	Putative uncharacterized protein [Source:UniProtKB/TrEMBL;Acc:G4N9C3]
MGG_10026	Cystein rich protein [Source:UniProtKB/TrEMBL;Acc:G4N9B9]
MGG_10049	Putative uncharacterized protein [Source:UniProtKB/TrEMBL;Acc:G4N997]
MGG_10055	Dolichyl-phosphate mannosyltransferase polypeptide 3 [Source:UniProtKB/TrEMBL;Acc:G4N937]
MGG_10056	Putative uncharacterized protein [Source:UniProtKB/TrEMBL;Acc:G4N936]
MGG_10061	Catalase-1 [Source:UniProtKB/TrEMBL;Acc:G4N931]
MGG_10107	Caleosin domain-containing protein [Source:UniProtKB/TrEMBL;Acc:G4N8T9]
MGG_10111	Glucose and ribitol dehydrogenase [Source:UniProtKB/TrEMBL;Acc:G4N8T4]
MGG_10154	Putative uncharacterized protein [Source:UniProtKB/TrEMBL;Acc:G4MUA5]
MGG_10156	Putative uncharacterized protein [Source:UniProtKB/TrEMBL;Acc:G4MUA7]
MGG_10170	hypothetical protein [Source:BROAD_Magnaporthe_DB;Acc:MGG_10170]
MGG_10187	Putative uncharacterized protein [Source:UniProtKB/TrEMBL;Acc:G4MUN6]
MGG_10196	Bromodomain containing 1 [Source:UniProtKB/TrEMBL;Acc:G4MUP6]
MGG_10267	Putative uncharacterized protein [Source:UniProtKB/TrEMBL;Acc:Q2KEK3]
MGG_10268	Putative uncharacterized protein [Source:UniProtKB/TrEMBL;Acc:Q2KEK2]
MGG_10269	Putative uncharacterized protein [Source:UniProtKB/TrEMBL;Acc:Q2KEK0]
MGG_10277	Putative uncharacterized protein [Source:UniProtKB/TrEMBL;Acc:Q2KEJ1]
MGG_10288	Alkaline phosphatase [Source:UniProtKB/TrEMBL;Acc:G4NK83]
MGG_10292	Putative uncharacterized protein [Source:UniProtKB/TrEMBL;Acc:G5EGW6]
MGG_10322	Cortical patch protein [Source:UniProtKB/TrEMBL;Acc:G5EH89]
MGG_10323	GTP-binding protein RHO3 [Source:UniProtKB/TrEMBL;Acc:G4NJY7]
MGG_10359	Putative uncharacterized protein [Source:UniProtKB/TrEMBL;Acc:G4NG72]
MGG_10400	GPI-anchored cell wall beta-1,3-endoglucanase EglC [Source:UniProtKB/TrEMBL;Acc:G4NG95]
MGG_10413	NADP-dependent leukotriene B4 12-hydroxydehydrogenase [Source:UniProtKB/TrEMBL;Acc:G4NGA6]
MGG_10414	Cholinesterase [Source:UniProtKB/TrEMBL;Acc:G4NGA7]
MGG_10415	Putative uncharacterized protein [Source:UniProtKB/TrEMBL;Acc:G4NGA8]
MGG_10422	Putative uncharacterized protein [Source:UniProtKB/TrEMBL;Acc:G4NGB5]
MGG_10423	Cellulase [Source:UniProtKB/TrEMBL;Acc:G4NGB6]
MGG_10438	Putative uncharacterized protein [Source:UniProtKB/TrEMBL;Acc:G4MY03]
MGG_10439	MFS transporter [Source:UniProtKB/TrEMBL;Acc:G4MY04]
MGG_10453	L-lactate dehydrogenase [Source:UniProtKB/TrEMBL;Acc:G4MY20]
MGG_10480	Putative uncharacterized protein [Source:UniProtKB/TrEMBL;Acc:G4MYF6]
MGG_10492	Carnitine/acyl carnitine carrier [Source:UniProtKB/TrEMBL;Acc:G4MYG9]
MGG_10497	Bli-3 [Source:UniProtKB/TrEMBL;Acc:G4MYH5]
MGG_10503	Mannitol-1-phosphate 5-dehydrogenase [Source:UniProtKB/Swiss-Prot;Acc:Q5EMU8]
MGG_10524	Putative uncharacterized protein [Source:UniProtKB/TrEMBL;Acc:G4MKD4]
MGG_10525	Putative uncharacterized protein [Source:UniProtKB/TrEMBL;Acc:G4MKD5]
MGG_10547	Ankyrin repeat domain-containing protein [Source:UniProtKB/TrEMBL;Acc:G4MKG0]
MGG_10548	Putative uncharacterized protein [Source:UniProtKB/TrEMBL;Acc:G4MKG1]
MGG_10563	Efflux pump; Efflux pump, variant [Source:UniProtKB/TrEMBL;Acc:G4NKQ7]
MGG_10580	Putative uncharacterized protein [Source:UniProtKB/TrEMBL;Acc:G5EHM1]
MGG_10600	Putative uncharacterized protein [Source:UniProtKB/TrEMBL;Acc:G5EGV0]
MGG_10605	Kelch repeats protein [Source:UniProtKB/TrEMBL;Acc:G4MQ01]
MGG_10646	Protoplast regeneration and killer toxin resistance [Source:UniProtKB/TrEMBL;Acc:G4MRP0]
MGG_10650	Putative uncharacterized protein [Source:UniProtKB/TrEMBL;Acc:G4MRP3]
MGG_10655	Delta-aminolevulinic acid dehydratase [Source:UniProtKB/TrEMBL;Acc:G4MS09]
MGG_10662	Alpha-glucosidase [Source:UniProtKB/TrEMBL;Acc:G4MS18]
MGG_10669	Endonuclease/exonuclease/phosphatase [Source:UniProtKB/TrEMBL;Acc:G4N9T5]
MGG_10685	Putative uncharacterized protein [Source:UniProtKB/TrEMBL;Acc:G4N9R7]
MGG_10686	Putative uncharacterized protein [Source:UniProtKB/TrEMBL;Acc:G4N9R6]
MGG_10687	Putative uncharacterized protein [Source:UniProtKB/TrEMBL;Acc:G4N9R5]
MGG_10689	GTP cyclohydrolase-2 [Source:UniProtKB/TrEMBL;Acc:G4N9R2]
MGG_10694	Putative uncharacterized protein [Source:UniProtKB/TrEMBL;Acc:G4NIC4]
MGG_10700	3-ketoacyl-CoA thiolase [Source:UniProtKB/TrEMBL;Acc:G4NIB7]
MGG_10709	Phenol 2-monooxygenase [Source:UniProtKB/TrEMBL;Acc:G4NIA7]
MGG_10710	Oxidoreductase [Source:UniProtKB/TrEMBL;Acc:G4NIA6]
MGG_10723	Putative uncharacterized protein [Source:UniProtKB/TrEMBL;Acc:G4NI91]
MGG_10724	Cytochrome P450 monooxygenase [Source:UniProtKB/TrEMBL;Acc:G4NI90]
MGG_10727	Putative uncharacterized protein [Source:UniProtKB/TrEMBL;Acc:G4MXG7]
MGG_10730	Potassium/sodium efflux P-type ATPase [Source:UniProtKB/TrEMBL;Acc:G4MXG4]
MGG_10743	Putative uncharacterized protein [Source:UniProtKB/TrEMBL;Acc:G4MXF1]
MGG_10744	Beta-lactamase [Source:UniProtKB/TrEMBL;Acc:G4MXF0]
MGG_10745	Monooxygenase [Source:UniProtKB/TrEMBL;Acc:G4MXE9]
MGG_10751	Peroxisomal copper amine oxidase [Source:UniProtKB/TrEMBL;Acc:G4MXD9]
MGG_10772	Putative uncharacterized protein [Source:UniProtKB/TrEMBL;Acc:G4NBM0]
MGG_10792	Putative uncharacterized protein [Source:UniProtKB/TrEMBL;Acc:G4NBV2]
MGG_10817	4-hydroxy-2-oxovalerate aldolase [Source:UniProtKB/TrEMBL;Acc:G4MVW3]
MGG_10854	Arginase [Source:UniProtKB/TrEMBL;Acc:G4N388]
MGG_10856	Putative uncharacterized protein [Source:UniProtKB/TrEMBL;Acc:G4N386]
MGG_10857	Anucleate primary sterigmata protein B [Source:UniProtKB/TrEMBL;Acc:G4N385]
MGG_10859	Heme peroxidase [Source:UniProtKB/TrEMBL;Acc:G4N2X9]
MGG_10860	Sterol 24-C-methyltransferase [Source:UniProtKB/TrEMBL;Acc:G4N2X7]
MGG_10879	Bifunctional P-450:NADPH-P450 reductase [Source:UniProtKB/TrEMBL;Acc:G4NG44]
MGG_10910	Aflatoxin biosynthesis ketoreductase nor-1 [Source:UniProtKB/TrEMBL;Acc:G4N292]
MGG_10933	Putative uncharacterized protein [Source:UniProtKB/TrEMBL;Acc:Q2KH22]
MGG_10938	Phthalate transporter [Source:UniProtKB/TrEMBL;Acc:G4N3A7]
MGG_10958	Putative uncharacterized protein [Source:UniProtKB/TrEMBL;Acc:G4MYY5]
MGG_10969	Kynureninase [Source:UniProtKB/Swiss-Prot;Acc:A4UBV5]
MGG_10970	Putative uncharacterized protein [Source:UniProtKB/TrEMBL;Acc:G4NBX1]
MGG_10993	3-(3-hydroxy-phenyl)propionate hydroxylase [Source:UniProtKB/TrEMBL;Acc:G4MXE3]
MGG_11047	DNA repair and recombination protein RAD5C [Source:UniProtKB/TrEMBL;Acc:G4MXZ7]
MGG_11061	Putative uncharacterized protein [Source:UniProtKB/TrEMBL;Acc:G4MYY9]
MGG_11129	Caffeine-induced death protein 1 [Source:UniProtKB/TrEMBL;Acc:G4MW78]
MGG_11130	Putative uncharacterized protein [Source:UniProtKB/TrEMBL;Acc:G4MW77]
MGG_11178	Putative uncharacterized protein [Source:UniProtKB/TrEMBL;Acc:G4MUA9]
MGG_11205	Dynein heavy chain [Source:UniProtKB/TrEMBL;Acc:G4MSJ0]
MGG_11211	GRAM domain-containing protein YSP2 [Source:UniProtKB/TrEMBL;Acc:G4MZL9]
MGG_11229	Putative uncharacterized protein [Source:UniProtKB/TrEMBL;Acc:G4MYM6]
MGG_11230	Putative uncharacterized protein [Source:UniProtKB/TrEMBL;Acc:G4MYM5]
MGG_11236	Putative uncharacterized protein [Source:UniProtKB/TrEMBL;Acc:G4MYK0]
MGG_11239	RING finger protein [Source:UniProtKB/TrEMBL;Acc:G4MY62]
MGG_11241	General stress response protein Whi2 [Source:UniProtKB/TrEMBL;Acc:G4MY57]
MGG_11246	Nucleotide-sugar transporter [Source:UniProtKB/TrEMBL;Acc:G4MY36]
MGG_11279	Synaptojanin-1 [Source:UniProtKB/TrEMBL;Acc:G4MWX0]
MGG_11326	NAK protein kinase [Source:UniProtKB/TrEMBL;Acc:G4MV67]
MGG_11340	Putative uncharacterized protein [Source:UniProtKB/TrEMBL;Acc:G4MUM4]
MGG_11346	Putative uncharacterized protein [Source:UniProtKB/TrEMBL;Acc:G4MU85]
MGG_11362	Putative uncharacterized protein [Source:UniProtKB/TrEMBL;Acc:G4MTP7]
MGG_11383	Phosphoacetylglucosamine mutase [Source:UniProtKB/TrEMBL;Acc:G4MSU7]
MGG_11429	Oligonucleotide transporter [Source:UniProtKB/TrEMBL;Acc:G4NC73]
MGG_11430	WD repeat-containing protein [Source:UniProtKB/TrEMBL;Acc:G4NC74]
MGG_11443	Putative uncharacterized protein [Source:UniProtKB/TrEMBL;Acc:G4NCK2]
MGG_11469	Putative uncharacterized protein [Source:UniProtKB/TrEMBL;Acc:G4NDG1]
MGG_11470	Putative uncharacterized protein [Source:UniProtKB/TrEMBL;Acc:G4NDG5]
MGG_11490	Oxysterol binding protein [Source:UniProtKB/TrEMBL;Acc:G4NEB6]
MGG_11533	Putative uncharacterized protein [Source:UniProtKB/TrEMBL;Acc:G4NB39]
MGG_11537	Putative uncharacterized protein [Source:UniProtKB/TrEMBL;Acc:G4NB46]
MGG_11542	Putative uncharacterized protein [Source:UniProtKB/TrEMBL;Acc:G4NB69]
MGG_11543	Lactoylglutathione lyase [Source:UniProtKB/TrEMBL;Acc:G4NB71]
MGG_11554	Seed imbibition protein [Source:UniProtKB/TrEMBL;Acc:G4NBB7]
MGG_11567	Putative uncharacterized protein [Source:UniProtKB/TrEMBL;Acc:G4NBS1]
MGG_11597	Glucosamine-fructose-6-phosphate aminotransferase [Source:UniProtKB/TrEMBL;Acc:G4NCY1]
MGG_11634	Ankyrin repeat and SOCS box protein 16 [Source:UniProtKB/TrEMBL;Acc:G4NDM7]
MGG_11649	PX domain-containing protein [Source:UniProtKB/TrEMBL;Acc:G4NDY1]
MGG_11680	AAA family ATPase [Source:UniProtKB/TrEMBL;Acc:G4NES4]
MGG_11716	Histone acetyltransferase GCN5 [Source:UniProtKB/TrEMBL;Acc:G4MRL2]
MGG_11731	Sphingolipid long chain base-responsive protein LSP1 [Source:UniProtKB/TrEMBL;Acc:G4MQN5]
MGG_11745	Putative uncharacterized protein [Source:UniProtKB/TrEMBL;Acc:G4MQ98]
MGG_11771	Ubiquitin carboxyl-terminal hydrolase 2 [Source:UniProtKB/TrEMBL;Acc:G4MPE9]
MGG_11796	Putative uncharacterized protein [Source:UniProtKB/TrEMBL;Acc:G4MN15]
MGG_11804	Putative uncharacterized protein [Source:UniProtKB/TrEMBL;Acc:G4MMX4]
MGG_11813	Putative uncharacterized protein [Source:UniProtKB/TrEMBL;Acc:G4MMK0]
MGG_11876	High affinity glucose transporter [Source:UniProtKB/TrEMBL;Acc:G4ML48]
MGG_11878	Putative uncharacterized protein [Source:UniProtKB/TrEMBL;Acc:G4ML46]
MGG_11882	Sensor protein zRas [Source:UniProtKB/TrEMBL;Acc:G4MKP6]
MGG_11888	Putative uncharacterized protein [Source:UniProtKB/TrEMBL;Acc:G4MKA9]
MGG_11904	Putative uncharacterized protein [Source:UniProtKB/TrEMBL;Acc:A4R2R5]
MGG_11908	Putative uncharacterized protein [Source:UniProtKB/TrEMBL;Acc:G4MRI8]
MGG_11919	Putative uncharacterized protein [Source:UniProtKB/TrEMBL;Acc:G4MR22]
MGG_11962	G-protein coupled receptor [Source:UniProtKB/TrEMBL;Acc:G4MQH8]
MGG_12005	Putative uncharacterized protein [Source:UniProtKB/TrEMBL;Acc:G4NI28]
MGG_12006	Glucanase B [Source:UniProtKB/TrEMBL;Acc:G4NI25]
MGG_12093	Tyrosine-protein phosphatase SIW14 [Source:UniProtKB/TrEMBL;Acc:G4NH88]
MGG_12107	Alpha-acetolactate decarboxylase [Source:UniProtKB/TrEMBL;Acc:G4NH42]
MGG_12122	CMGC/GSK protein kinase [Source:UniProtKB/TrEMBL;Acc:G4NH08]
MGG_12141	Putative uncharacterized protein [Source:UniProtKB/TrEMBL;Acc:G4NGP7]
MGG_12165	Putative uncharacterized protein [Source:UniProtKB/TrEMBL;Acc:G4NIN3]
MGG_12175	Gramicidin S synthetase 1 [Source:UniProtKB/TrEMBL;Acc:G4NF46]
MGG_12184	Putative uncharacterized protein [Source:UniProtKB/TrEMBL;Acc:G4NFC0]
MGG_12307	Putative uncharacterized protein [Source:UniProtKB/TrEMBL;Acc:G4MZ74]
MGG_12329	DNA excision repair protein ERCC-8 [Source:UniProtKB/TrEMBL;Acc:G4MSM7]
MGG_12377	Phytochrome-1 [Source:UniProtKB/TrEMBL;Acc:G4MU11]
MGG_12383	Putative uncharacterized protein [Source:UniProtKB/TrEMBL;Acc:G4MU44]
MGG_12424	C6 transcription factor [Source:UniProtKB/TrEMBL;Acc:G4MVI2]
MGG_12469	Putative uncharacterized protein [Source:UniProtKB/TrEMBL;Acc:G4MWU5]
MGG_12473	Nitrogen metabolic regulation protein [Source:UniProtKB/TrEMBL;Acc:G4MWW5]
MGG_12506	hypothetical protein [Source:BROAD_Magnaporthe_DB;Acc:MGG_12506]
MGG_12522	Putative uncharacterized protein [Source:UniProtKB/TrEMBL;Acc:G5EI07]
MGG_12530	Histidine kinase G7 [Source:UniProtKB/TrEMBL;Acc:G4NKR9]
MGG_12580	Putative uncharacterized protein [Source:UniProtKB/TrEMBL;Acc:G4NLS1]
MGG_12589	4-coumarate-CoA ligase 1 [Source:UniProtKB/TrEMBL;Acc:G4NIW6]
MGG_12630	Ectonucleotide pyrophosphatase/phosphodiesterase 1 [Source:UniProtKB/TrEMBL;Acc:G4NJG3]
MGG_12644	Rho1 guanine nucleotide exchange factor 1 [Source:UniProtKB/TrEMBL;Acc:G4NJK5]
MGG_12650	Putative uncharacterized protein [Source:UniProtKB/TrEMBL;Acc:G5EGW5]
MGG_12679	Putative uncharacterized protein [Source:UniProtKB/TrEMBL;Acc:G5EI47]
MGG_12742	Formate dehydrogenase subunit alpha [Source:UniProtKB/TrEMBL;Acc:G4N9U5]
MGG_12766	Putative uncharacterized protein [Source:UniProtKB/TrEMBL;Acc:G4NAT0]
MGG_12776	Putative uncharacterized protein [Source:UniProtKB/TrEMBL;Acc:G4N5Y8]
MGG_12789	Ent-kaurene oxidase [Source:UniProtKB/TrEMBL;Acc:G4N692]
MGG_12813	Putative uncharacterized protein [Source:UniProtKB/TrEMBL;Acc:G4N6P3]
MGG_12816	Putative uncharacterized protein [Source:UniProtKB/TrEMBL;Acc:G4N6V8]
MGG_12836	General alpha-glucoside permease [Source:UniProtKB/TrEMBL;Acc:G4N7A2]
MGG_12839	Actin cytoskeleton-regulatory complex protein PAN1 [Source:UniProtKB/TrEMBL;Acc:G4N7H0]
MGG_12862	Phosphatidylinositol 4-kinase PIK1alpha [Source:UniProtKB/TrEMBL;Acc:G4N867]
MGG_12939	Putative uncharacterized protein [Source:UniProtKB/TrEMBL;Acc:G4N4F9]
MGG_12948	Putative uncharacterized protein [Source:UniProtKB/TrEMBL;Acc:G4N454]
MGG_12955	Putative uncharacterized protein [Source:UniProtKB/TrEMBL;Acc:G4N3T1]
MGG_12973	Putative uncharacterized protein [Source:UniProtKB/TrEMBL;Acc:G4N2Q4]
MGG_12974	Putative uncharacterized protein [Source:UniProtKB/TrEMBL;Acc:G4N2P3]
MGG_12983	Putative uncharacterized protein [Source:UniProtKB/TrEMBL;Acc:G4N286]
MGG_13079	Ser/Thr protein phosphatase [Source:UniProtKB/TrEMBL;Acc:G4MM55]
MGG_13116	Putative uncharacterized protein [Source:UniProtKB/TrEMBL;Acc:G4MMQ4]
MGG_13126	Putative uncharacterized protein [Source:UniProtKB/TrEMBL;Acc:G4MN44]
MGG_13129	Putative uncharacterized protein [Source:UniProtKB/TrEMBL;Acc:G4MN49]
MGG_13149	A-factor-processing enzyme [Source:UniProtKB/TrEMBL;Acc:G4MP03]
MGG_13156	Putative uncharacterized protein [Source:UniProtKB/TrEMBL;Acc:G4MPH0]
MGG_13157	Acetate kinase [Source:UniProtKB/TrEMBL;Acc:G4MPH1]
MGG_13186	PNS1 [Source:UniProtKB/TrEMBL;Acc:G4N0E1]
MGG_13188	Voltage-gated potassium channel subunit beta-2 [Source:UniProtKB/TrEMBL;Acc:G4N020]
MGG_13198	Putative uncharacterized protein [Source:UniProtKB/TrEMBL;Acc:G4N5M2]
MGG_13216	Putative uncharacterized protein [Source:UniProtKB/TrEMBL;Acc:G4N578]
MGG_13220	Putative uncharacterized protein [Source:UniProtKB/TrEMBL;Acc:G4N566]
MGG_13225	Phosphatidylinositol phospholipase C [Source:UniProtKB/TrEMBL;Acc:G4N4Z5]
MGG_13226	Putative uncharacterized protein [Source:UniProtKB/TrEMBL;Acc:G4N4Z4]
MGG_13239	Linoleate diol synthase [Source:UniProtKB/TrEMBL;Acc:G4N4J5]
MGG_13279	Potassium/sodium efflux P-type ATPase [Source:UniProtKB/TrEMBL;Acc:G4N3Z4]
MGG_13328	RING finger membrane protein [Source:UniProtKB/TrEMBL;Acc:G4MZT4]
MGG_13332	Aquaporin [Source:UniProtKB/TrEMBL;Acc:G4MZU6]
MGG_13338	MFS transporter [Source:UniProtKB/TrEMBL;Acc:G4MZV9]
MGG_13347	Integral membrane protein [Source:UniProtKB/TrEMBL;Acc:G4MZX1]
MGG_13375	Putative uncharacterized protein [Source:UniProtKB/TrEMBL;Acc:G4N0Q3]
MGG_13376	Putative uncharacterized protein [Source:UniProtKB/TrEMBL;Acc:G4N0Q4]
MGG_13401	CMGC/CDK/CDK7 protein kinase [Source:UniProtKB/TrEMBL;Acc:G4N1L4]
MGG_13428	Mitochondrial phosphate carrier protein [Source:UniProtKB/TrEMBL;Acc:G4N2K2]
MGG_13447	Atypical/RIO/RIO1 protein kinase [Source:UniProtKB/TrEMBL;Acc:G4N3B9]
MGG_13455	Putative uncharacterized protein [Source:UniProtKB/TrEMBL;Acc:G4N3E1]
MGG_13557	Putative uncharacterized protein [Source:UniProtKB/TrEMBL;Acc:G4N8C4]
MGG_13635	Putative uncharacterized protein [Source:UniProtKB/TrEMBL;Acc:G4N9N9]
MGG_13641	Peroxin 23 [Source:UniProtKB/TrEMBL;Acc:G4N9Q3]
MGG_13655	Putative uncharacterized protein [Source:UniProtKB/TrEMBL;Acc:G4NAI8]
MGG_13743	Putative uncharacterized protein [Source:UniProtKB/TrEMBL;Acc:G4MQE3]
MGG_13744	MIPC synthase [Source:UniProtKB/TrEMBL;Acc:G4MQE4]
MGG_13781	Serine hydroxymethyltransferase [Source:UniProtKB/TrEMBL;Acc:G4MRB4]
MGG_13783	Aspartyl-tRNA synthetase [Source:UniProtKB/TrEMBL;Acc:G4MRB6]
MGG_13809	Cellobiose dehydrogenase [Source:UniProtKB/TrEMBL;Acc:G4MS69]
MGG_13817	DDHD domain-containing protein [Source:UniProtKB/TrEMBL;Acc:G4MKI7]
MGG_13891	Autoinducer 2 sensor kinase/phosphatase luxQ [Source:UniProtKB/TrEMBL;Acc:G4N1Z5]
MGG_13902	Putative uncharacterized protein [Source:UniProtKB/TrEMBL;Acc:G4N2C6]
MGG_13915	STAM-binding protein [Source:UniProtKB/TrEMBL;Acc:G4N2G6]
MGG_13916	Putative uncharacterized protein [Source:UniProtKB/TrEMBL;Acc:G4N2G7]
MGG_13936	Putative uncharacterized protein [Source:UniProtKB/TrEMBL;Acc:G4NA51]
MGG_13944	Putative uncharacterized protein [Source:UniProtKB/TrEMBL;Acc:G4NA80]
MGG_13947	F-box domain-containing protein [Source:UniProtKB/TrEMBL;Acc:G4NA88]
MGG_14045	Putative uncharacterized protein [Source:UniProtKB/TrEMBL;Acc:G5EI13]
MGG_14118	Putative uncharacterized protein [Source:UniProtKB/TrEMBL;Acc:G4NFU6]
MGG_14136	Quinate permease [Source:UniProtKB/TrEMBL;Acc:G4NFN3]
MGG_14154	Putative uncharacterized protein [Source:UniProtKB/TrEMBL;Acc:G4NIM4]
MGG_14232	Nitrate reductase 1 [Source:UniProtKB/TrEMBL;Acc:G4NBV4]
MGG_14266	Ubiquitin-conjugating enzyme [Source:UniProtKB/TrEMBL;Acc:G4ML25]
MGG_14351	Glycosyltransferase [Source:UniProtKB/TrEMBL;Acc:G4NBW2]
MGG_14371	Putative uncharacterized protein [Source:UniProtKB/TrEMBL;Acc:G4NHR9]
MGG_14549	Cytidine deaminase [Source:UniProtKB/TrEMBL;Acc:G4MRK8]
MGG_14550	Putative uncharacterized protein [Source:UniProtKB/TrEMBL;Acc:G4MRK7]
MGG_14583	DIL and Ankyrin domain-containing protein [Source:UniProtKB/TrEMBL;Acc:G4ML64]
MGG_14597	Putative uncharacterized protein [Source:UniProtKB/TrEMBL;Acc:G4MP54]
MGG_14633	KpsF/GutQ family protein [Source:UniProtKB/TrEMBL;Acc:G4NBY1]
MGG_14637	Integral membrane protein [Source:UniProtKB/TrEMBL;Acc:G4NCG3]
MGG_14639	Putative uncharacterized protein [Source:UniProtKB/TrEMBL;Acc:G4ND23]
MGG_14667	Putative uncharacterized protein [Source:UniProtKB/TrEMBL;Acc:G4NB30]
MGG_14692	Putative uncharacterized protein [Source:UniProtKB/TrEMBL;Acc:G4NCM4]
MGG_14693	Putative uncharacterized protein [Source:UniProtKB/TrEMBL;Acc:G4NCM5]
MGG_14699	DnaJ domain-containing protein [Source:UniProtKB/TrEMBL;Acc:G4NCX2]
MGG_14702	Putative uncharacterized protein [Source:UniProtKB/TrEMBL;Acc:G4ND04]
MGG_14746	PH domain-containing protein [Source:UniProtKB/TrEMBL;Acc:G4MTT8]
MGG_14759	Putative uncharacterized protein [Source:UniProtKB/TrEMBL;Acc:G4MVJ2]
MGG_14763	Cullin-4B [Source:UniProtKB/TrEMBL;Acc:G4MVM2]
MGG_14773	AGC/AKT protein kinase [Source:UniProtKB/TrEMBL;Acc:G4MXM0]
MGG_14775	Putative uncharacterized protein [Source:UniProtKB/TrEMBL;Acc:G4MYK4]
MGG_14825	Putative uncharacterized protein [Source:UniProtKB/TrEMBL;Acc:G4N9N6]
MGG_14852	Putative uncharacterized protein [Source:UniProtKB/TrEMBL;Acc:G4N6W1]
MGG_14854	Fmp52-2 [Source:UniProtKB/TrEMBL;Acc:G4N6V9]
MGG_14860	Alkaline proteinase [Source:UniProtKB/TrEMBL;Acc:G4N6J5]
MGG_14902	Putative uncharacterized protein [Source:UniProtKB/TrEMBL;Acc:G4NF80]
MGG_14949	Putative uncharacterized protein [Source:UniProtKB/TrEMBL;Acc:G4NHW4]
MGG_14956	Putative uncharacterized protein [Source:UniProtKB/TrEMBL;Acc:G4NI87]
MGG_15018	1-phosphatidylinositol-4,5-bisphosphate phosphodiesterase 1 [Source:UniProtKB/TrEMBL;Acc:G4NJD0]
MGG_15057	Putative uncharacterized protein [Source:UniProtKB/TrEMBL;Acc:G4MYP8]
MGG_15076	Putative uncharacterized protein [Source:UniProtKB/TrEMBL;Acc:G4MSM9]
MGG_15104	Putative uncharacterized protein [Source:UniProtKB/TrEMBL;Acc:G4MWS9]
MGG_15136	Putative uncharacterized protein [Source:UniProtKB/TrEMBL;Acc:G4N4T1]
MGG_15156	Phosphatidylinositol 3-kinase tor2 [Source:UniProtKB/TrEMBL;Acc:G4MN59]
MGG_15175	Putative uncharacterized protein [Source:UniProtKB/TrEMBL;Acc:G4MMM0]
MGG_15183	Vacuolar basic amino acid transporter 2 [Source:UniProtKB/TrEMBL;Acc:G4MZU3]
MGG_15184	Peptidase U34 [Source:UniProtKB/TrEMBL;Acc:G4MZU4]
MGG_15185	Agglutinin isolectin 1 [Source:UniProtKB/TrEMBL;Acc:G4MZU5]
MGG_15216	Putative uncharacterized protein [Source:UniProtKB/TrEMBL;Acc:G4N326]
MGG_15241	Alpha/beta hydrolase fold protein [Source:UniProtKB/TrEMBL;Acc:G4N3X6]
MGG_15251	Putative uncharacterized protein [Source:UniProtKB/TrEMBL;Acc:G4N123]
MGG_15283	NAD dependent epimerase/dehydratase [Source:UniProtKB/TrEMBL;Acc:G4N7E1]
MGG_15288	N-acetylated-alpha-linked acidic dipeptidase 2 [Source:UniProtKB/TrEMBL;Acc:G4N6J0]
MGG_15291	Pheromone processing endoprotease KexB [Source:UniProtKB/TrEMBL;Acc:G4N6E8]
MGG_15299	Putative uncharacterized protein [Source:UniProtKB/TrEMBL;Acc:G4MS87]
MGG_15302	Putative uncharacterized protein [Source:UniProtKB/TrEMBL;Acc:G4MRR3]
MGG_15359	Putative uncharacterized protein [Source:UniProtKB/TrEMBL;Acc:G4N5V3]
MGG_15378	Putative uncharacterized protein [Source:UniProtKB/TrEMBL;Acc:G4NFS1]
MGG_15451	Putative uncharacterized protein [Source:UniProtKB/TrEMBL;Acc:G4NK81]
MGG_15508	Putative uncharacterized protein [Source:UniProtKB/TrEMBL;Acc:G4MXZ4]
MGG_15509	Putative uncharacterized protein [Source:UniProtKB/TrEMBL;Acc:G4MXZ5]
MGG_15624	MFS transporter [Source:UniProtKB/TrEMBL;Acc:G4MW46]
MGG_15682	Putative uncharacterized protein [Source:UniProtKB/TrEMBL;Acc:G4MZ26]
MGG_15723	Ferrochelatase [Source:UniProtKB/TrEMBL;Acc:G4MT20]
MGG_15768	Putative uncharacterized protein [Source:UniProtKB/TrEMBL;Acc:G4MVS8]
MGG_15818	Putative uncharacterized protein [Source:UniProtKB/TrEMBL;Acc:G4MYC4]
MGG_15830	Putative uncharacterized protein [Source:UniProtKB/TrEMBL;Acc:G4MYV0]
MGG_15837	Putative uncharacterized protein [Source:UniProtKB/TrEMBL;Acc:G4MZM5]
MGG_15852	Putative uncharacterized protein [Source:UniProtKB/TrEMBL;Acc:G4MSQ5]
MGG_15902	Putative uncharacterized protein [Source:UniProtKB/TrEMBL;Acc:G4MV06]
MGG_15936	Putative uncharacterized protein [Source:UniProtKB/TrEMBL;Acc:G4MWE8]
MGG_16027	Putative uncharacterized protein [Source:UniProtKB/TrEMBL;Acc:G4MN96]
MGG_16184	Putative uncharacterized protein [Source:UniProtKB/TrEMBL;Acc:G4MMG5]
MGG_16193	Putative uncharacterized protein [Source:UniProtKB/TrEMBL;Acc:G4MMJ7]
MGG_16219	Putative uncharacterized protein [Source:UniProtKB/TrEMBL;Acc:G4MNG2]
MGG_16260	Putative uncharacterized protein [Source:UniProtKB/TrEMBL;Acc:G4MQ83]
MGG_16334	Putative uncharacterized protein [Source:UniProtKB/TrEMBL;Acc:G4MKU9]
MGG_16341	Putative uncharacterized protein [Source:UniProtKB/TrEMBL;Acc:G4MKX9]
MGG_16374	Putative uncharacterized protein [Source:UniProtKB/TrEMBL;Acc:G4MM59]
MGG_16389	Putative uncharacterized protein [Source:UniProtKB/TrEMBL;Acc:G4MM97]
MGG_16409	Putative uncharacterized protein [Source:UniProtKB/TrEMBL;Acc:G4MN23]
MGG_16419	Atypical/ABC1/ABC1-C protein kinase [Source:UniProtKB/TrEMBL;Acc:G4MN63]
MGG_16427	Putative uncharacterized protein [Source:UniProtKB/TrEMBL;Acc:G4MNJ9]
MGG_16444	C6 transcription factor Prf [Source:UniProtKB/TrEMBL;Acc:G4MP35]
MGG_16455	Putative uncharacterized protein [Source:UniProtKB/TrEMBL;Acc:G4MPI3]
MGG_16460	Putative uncharacterized protein [Source:UniProtKB/TrEMBL;Acc:G4MPK3]
MGG_16539	Putative uncharacterized protein [Source:UniProtKB/TrEMBL;Acc:G4MKZ4]
MGG_16596	Putative uncharacterized protein [Source:UniProtKB/TrEMBL;Acc:G4MZX4]
MGG_16718	Putative uncharacterized protein [Source:UniProtKB/TrEMBL;Acc:G4N490]
MGG_16734	Autophagy-related protein 2 [Source:UniProtKB/Swiss-Prot;Acc:Q51ZN8]
MGG_16755	Putative uncharacterized protein [Source:UniProtKB/TrEMBL;Acc:G4N585]
MGG_16846	Putative uncharacterized protein [Source:UniProtKB/TrEMBL;Acc:G4N3W2]
MGG_16852	Putative uncharacterized protein [Source:UniProtKB/TrEMBL;Acc:G4N434]
MGG_16867	Putative uncharacterized protein [Source:UniProtKB/TrEMBL;Acc:G4N4E2]
MGG_16868	Putative uncharacterized protein [Source:UniProtKB/TrEMBL;Acc:G4N4E3]
MGG_16904	CMGC/CLK protein kinase [Source:UniProtKB/TrEMBL;Acc:G4N5S6]
MGG_16905	Putative uncharacterized protein [Source:UniProtKB/TrEMBL;Acc:G4N032]
MGG_16971	Putative uncharacterized protein [Source:UniProtKB/TrEMBL;Acc:G4N2T3]
MGG_16982	Putative uncharacterized protein [Source:UniProtKB/TrEMBL;Acc:G4N392]
MGG_17054	Putative uncharacterized protein [Source:UniProtKB/TrEMBL;Acc:G4N710]
MGG_17078	Putative uncharacterized protein [Source:UniProtKB/TrEMBL;Acc:G4N7Q9]
MGG_17122	Putative uncharacterized protein [Source:UniProtKB/TrEMBL;Acc:G4N9H5]
MGG_17169	Putative uncharacterized protein [Source:UniProtKB/TrEMBL;Acc:G4N6L7]
MGG_17448	Putative uncharacterized protein [Source:UniProtKB/TrEMBL;Acc:G4NBZ9]
MGG_17450	Mitochondrial 2-oxoglutarate/malate carrier protein [Source:UniProtKB/TrEMBL;Acc:G4NC16]
MGG_17471	Putative uncharacterized protein [Source:UniProtKB/TrEMBL;Acc:G4NCX1]
MGG_17477	Putative uncharacterized protein [Source:UniProtKB/TrEMBL;Acc:G4NCY9]
MGG_17492	Putative uncharacterized protein [Source:UniProtKB/TrEMBL;Acc:G4NDI7]
MGG_17566	Putative uncharacterized protein [Source:UniProtKB/TrEMBL;Acc:G4NFK5]
MGG_17578	Putative uncharacterized protein [Source:UniProtKB/TrEMBL;Acc:G4NFR9]
MGG_17632	Putative uncharacterized protein [Source:UniProtKB/TrEMBL;Acc:G4NGG5]
MGG_17634	Putative uncharacterized protein [Source:UniProtKB/TrEMBL;Acc:G4NGH2]
MGG_17669	Putative uncharacterized protein [Source:UniProtKB/TrEMBL;Acc:G4NF77]
MGG_17696	Putative uncharacterized protein [Source:UniProtKB/TrEMBL;Acc:G4NGP8]
MGG_17697	Putative uncharacterized protein [Source:UniProtKB/TrEMBL;Acc:G4NGP9]
MGG_17712	Putative uncharacterized protein [Source:UniProtKB/TrEMBL;Acc:G4NGY7]
MGG_17713	Putative uncharacterized protein [Source:UniProtKB/TrEMBL;Acc:G4NGY9]
MGG_17764	Putative uncharacterized protein [Source:UniProtKB/TrEMBL;Acc:G4NHQ5]
MGG_17784	Putative uncharacterized protein [Source:UniProtKB/TrEMBL;Acc:G4NHW3]
MGG_17825	Putative uncharacterized protein [Source:UniProtKB/TrEMBL;Acc:G4NIA9]
MGG_17841	Putative uncharacterized protein [Source:UniProtKB/TrEMBL;Acc:G4NII8]
MGG_17920	Putative uncharacterized protein [Source:UniProtKB/TrEMBL;Acc:G4NLI8]
MGG_17960	Putative uncharacterized protein [Source:UniProtKB/TrEMBL;Acc:G4NIY6]
MGG_17976	Putative uncharacterized protein [Source:UniProtKB/TrEMBL;Acc:G4NJ43]
MGG_17983	MFS monocarboxylate transporter [Source:UniProtKB/TrEMBL;Acc:G5EH73]
MGG_18134	hypothetical protein [Source:BROAD_Magnaporthe_DB;Acc:MGG_18134]
MGG_18136	hypothetical protein [Source:BROAD_Magnaporthe_DB;Acc:MGG_18136]

## Sheet: DEGs_down
Table S5 List of genes differentially expressed between mycelia and germtubes in a MoSET1-dependent or independent manner (mycelia > germtubes)
MoSET1-dependent		MoSET1-independent
Gene ID	description	Gene ID	description
MGG_00040	High-affinity glucose transporter ght2 [Source:UniProtKB/TrEMBL;Acc:G4NEU8]	MGG_00062	Putative uncharacterized protein [Source:UniProtKB/TrEMBL;Acc:G4NES2]
MGG_00050	Putative uncharacterized protein [Source:UniProtKB/TrEMBL;Acc:G4NET6]	MGG_00085	Lactose permease [Source:UniProtKB/TrEMBL;Acc:G4NEJ2]
MGG_00068	Gliotoxin biosynthesis protein GliK [Source:UniProtKB/TrEMBL;Acc:G4NER7]	MGG_00096	Putative uncharacterized protein [Source:UniProtKB/TrEMBL;Acc:G4NEI3]
MGG_00080	Putative uncharacterized protein [Source:UniProtKB/TrEMBL;Acc:G4NEQ2]	MGG_00104	Putative uncharacterized protein [Source:UniProtKB/TrEMBL;Acc:G4NEH4]
MGG_00099	Putative uncharacterized protein [Source:UniProtKB/TrEMBL;Acc:G4NEI0]	MGG_00106	Bud site selection protein 7 [Source:UniProtKB/TrEMBL;Acc:G4NEH2]
MGG_00120	Putative uncharacterized protein [Source:UniProtKB/TrEMBL;Acc:G4NEF4]	MGG_00124	Putative uncharacterized protein [Source:UniProtKB/TrEMBL;Acc:G4NEF1]
MGG_00129	Putative uncharacterized protein [Source:UniProtKB/TrEMBL;Acc:G4NEE6]	MGG_00135	T-complex protein 1 [Source:UniProtKB/TrEMBL;Acc:G4NE83]
MGG_00130	Putative uncharacterized protein [Source:UniProtKB/TrEMBL;Acc:G4NEE5]	MGG_00143	Putative uncharacterized protein [Source:UniProtKB/TrEMBL;Acc:G4NE73]
MGG_00133	Siderophore iron transporter mirC [Source:UniProtKB/TrEMBL;Acc:G4NE87]	MGG_00151	WD repeat-containing protein [Source:UniProtKB/TrEMBL;Acc:G4NE63]
MGG_00134	von Willebrand RING finger domain-containing protein [Source:UniProtKB/TrEMBL;Acc:G4NE86]	MGG_00154	Putative uncharacterized protein [Source:UniProtKB/TrEMBL;Acc:G4NE60]
MGG_00146	Putative uncharacterized protein [Source:UniProtKB/TrEMBL;Acc:G4NE70]	MGG_00160	Putative uncharacterized protein [Source:UniProtKB/TrEMBL;Acc:G4NE54]
MGG_00161	Lysyl-tRNA synthetase [Source:UniProtKB/TrEMBL;Acc:G4NE53]	MGG_00168	Putative uncharacterized protein [Source:UniProtKB/TrEMBL;Acc:G4NE44]
MGG_00193	Mitotic control protein dis3 [Source:UniProtKB/TrEMBL;Acc:G4NDV8]	MGG_00175	6-phosphogluconate dehydrogenase [Source:UniProtKB/TrEMBL;Acc:G4NDY5]
MGG_00253	Imidazole glycerol phosphate synthase hisHF [Source:UniProtKB/TrEMBL;Acc:G4NDI4]	MGG_00195	Clock-controlled-9 protein [Source:UniProtKB/TrEMBL;Acc:G4NDV6]
MGG_00282	Subtilisin [Source:UniProtKB/TrEMBL;Acc:G4ND94]	MGG_00198	Flavohemoglobin [Source:UniProtKB/TrEMBL;Acc:G4NDV3]
MGG_00312	Glyoxylate reductase [Source:UniProtKB/TrEMBL;Acc:G4ND01]	MGG_00210	Putative uncharacterized protein [Source:UniProtKB/TrEMBL;Acc:G4NDT4]
MGG_00340	Putative uncharacterized protein [Source:UniProtKB/TrEMBL;Acc:G4NCR4]	MGG_00211	1-phosphatidylinositol-4,5-bisphosphate phosphodiesterase delta-3 [Source:UniProtKB/TrEMBL;Acc:G4NDT3]
MGG_00346	Pi-transporter A-1 [Source:UniProtKB/TrEMBL;Acc:G4NCQ9]	MGG_00220	NADP-dependent alcohol dehydrogenase 6 [Source:UniProtKB/TrEMBL;Acc:G4NDL7]
MGG_00369	Cell division cycle protein 123 [Source:UniProtKB/TrEMBL;Acc:G4NCN2]	MGG_00221	40S ribosomal protein S7 [Source:UniProtKB/TrEMBL;Acc:G4NDL6]
MGG_00408	RCC1 domain-containing protein [Source:UniProtKB/TrEMBL;Acc:G4NCD5]	MGG_00223	Fructose-bisphosphate aldolase 1 [Source:UniProtKB/TrEMBL;Acc:G4NDL4]
MGG_00433	Putative uncharacterized protein [Source:UniProtKB/TrEMBL;Acc:G4NCA5]	MGG_00256	Cytosolic non-specific dipeptidase [Source:UniProtKB/TrEMBL;Acc:G4NDI0]
MGG_00460	Rhamnolipids biosynthesis 3-oxoacyl- [Source:UniProtKB/TrEMBL;]	MGG_00272	Putative uncharacterized protein [Source:UniProtKB/TrEMBL;Acc:G4NDA4]
MGG_00472	Transcriptional activator hap5 [Source:UniProtKB/TrEMBL;Acc:G4NC05]	MGG_00283	Putative uncharacterized protein [Source:UniProtKB/TrEMBL;Acc:G4ND93]
MGG_00479	AUR protein kinase [Source:UniProtKB/TrEMBL;Acc:G4NBU1]	MGG_00289	Amino-acid permease inda1 [Source:UniProtKB/TrEMBL;Acc:G4ND84]
MGG_00492	Putative uncharacterized protein [Source:UniProtKB/TrEMBL;Acc:G4NBS8]	MGG_00290	Putative uncharacterized protein [Source:UniProtKB/TrEMBL;Acc:G4ND83]
MGG_00495	Putative uncharacterized protein [Source:UniProtKB/TrEMBL;Acc:G4NBS5]	MGG_00291	Ankyrin repeat domain-containing protein 28 [Source:UniProtKB/TrEMBL;Acc:G4ND80]
MGG_00496	ER membrane protein SH3 [Source:UniProtKB/TrEMBL;Acc:G4NBS4]	MGG_00307	ARP2/3 complex 21 kDa subunit [Source:UniProtKB/TrEMBL;Acc:G4ND09]
MGG_00497	Putative uncharacterized protein [Source:UniProtKB/TrEMBL;Acc:G4NBS3]	MGG_00331	Proteasome component PRE4 [Source:UniProtKB/TrEMBL;Acc:G4NCY0]
MGG_00517	Pyridoxal kinase [Source:UniProtKB/TrEMBL;Acc:G4NBP8]	MGG_00336	COP9 signalosome complex subunit 4 [Source:UniProtKB/TrEMBL;Acc:G4NCX3]
MGG_00518	Proliferating cell nuclear antigen [Source:UniProtKB/TrEMBL;Acc:G4NBP7]	MGG_00341	Eukaryotic translation initiation factor 3 subunit D [Source:UniProtKB/Swiss-Prot;Acc:A4RFH6]
MGG_00521	Putative uncharacterized protein [Source:UniProtKB/TrEMBL;Acc:G4NBP4]	MGG_00348	Splicing factor U2AF 50 kDa subunit [Source:UniProtKB/TrEMBL;Acc:G4NCQ7]
MGG_00523	Pre-mRNA-splicing factor ATP-dependent RNA helicase PRP2 [Source:UniProtKB/TrEMBL;Acc:G4NBP1]	MGG_00349	40S ribosomal protein S13 [Source:UniProtKB/TrEMBL;Acc:G4NCQ6]
MGG_00532	Putative uncharacterized protein [Source:UniProtKB/TrEMBL;Acc:G4NBI3]	MGG_00367	Putative uncharacterized protein [Source:UniProtKB/TrEMBL;Acc:G4NCN4]
MGG_00534	Ribulose-phosphate 3-epimerase [Source:UniProtKB/TrEMBL;Acc:G4NBH9]	MGG_00383	S-adenosylmethionine synthase [Source:UniProtKB/TrEMBL;Acc:G4NCL5]
MGG_00535	Putative uncharacterized protein [Source:UniProtKB/TrEMBL;Acc:G4NBH8]	MGG_00391	Putative uncharacterized protein [Source:UniProtKB/TrEMBL;Acc:G4NCF2]
MGG_00537	Ammonium transporter MEP1, variant [Source:UniProtKB/TrEMBL;Acc:G4NBH3]	MGG_00392	Putative uncharacterized protein [Source:UniProtKB/TrEMBL;Acc:G4NCF1]
MGG_00546	60S ribosomal protein L44 [Source:UniProtKB/TrEMBL;Acc:G4NBG4]	MGG_00395	Putative uncharacterized protein [Source:UniProtKB/TrEMBL;Acc:G4NCE8]
MGG_00559	tRNA (Uridine-2'-O-)-methyltransferase TRM7 [Source:UniProtKB/TrEMBL;Acc:G4NBE9]	MGG_00427	Cercosporin toxin biosynthesis protein [Source:UniProtKB/TrEMBL;Acc:G4NCB2]
MGG_00569	Putative uncharacterized protein [Source:UniProtKB/TrEMBL;Acc:G4NBD0]	MGG_00428	Conidial yellow pigment biosynthesis polyketide synthase [Source:UniProtKB/TrEMBL;Acc:G4NCB1]
MGG_00595	Putative uncharacterized protein [Source:UniProtKB/TrEMBL;Acc:G4NB98]	MGG_00429	Putative uncharacterized protein [Source:UniProtKB/TrEMBL;Acc:G4NCA9]
MGG_00597	Hsk1-interacting molecule 1 [Source:UniProtKB/TrEMBL;Acc:G4NB96]	MGG_00431	Homogentisate 1,2-dioxygenase [Source:UniProtKB/TrEMBL;Acc:G4NCA7]
MGG_00612	Putative uncharacterized protein [Source:UniProtKB/TrEMBL;Acc:G4NB72]	MGG_00432	Putative uncharacterized protein [Source:UniProtKB/TrEMBL;Acc:G4NCA6]
MGG_00613	Putative uncharacterized protein [Source:UniProtKB/TrEMBL;Acc:G4NB70]	MGG_00446	Casein kinase II subunit beta-1 [Source:UniProtKB/TrEMBL;Acc:G4NC35]
MGG_00617	Developmental regulator VosA [Source:UniProtKB/TrEMBL;Acc:G4NB64]	MGG_00449	Eukaryotic peptide chain release factor GTP-binding subunit [Source:UniProtKB/TrEMBL;Acc:G4NC31]
MGG_00631	Putative uncharacterized protein [Source:UniProtKB/TrEMBL;Acc:G4NB41]	MGG_00456	BTB domain and ankyrin repeat protein [Source:UniProtKB/TrEMBL;Acc:G4NC24]
MGG_00656	Putative uncharacterized protein [Source:UniProtKB/TrEMBL;Acc:G4NB14]	MGG_00476	Probable Xaa-Pro aminopeptidase P [Source:UniProtKB/Swiss-Prot;Acc:A4RF35]
MGG_00677	Endoglucanase-1 [Source:UniProtKB/TrEMBL;Acc:G4NAZ1]	MGG_00494	Transcriptional regulatory protein Pro-1 [Source:UniProtKB/TrEMBL;Acc:G4NBS6]
MGG_00683	Endoplasmic oxidoreductin-1 [Source:UniProtKB/TrEMBL;Acc:G4NAY1]	MGG_00505	Septation protein SUN4 [Source:UniProtKB/TrEMBL;Acc:G4NBR2]
MGG_00685	Replication factor-A protein 1 [Source:UniProtKB/TrEMBL;Acc:G4NAX8]	MGG_00522	Putative uncharacterized protein [Source:UniProtKB/TrEMBL;Acc:G4NBP2]
MGG_00704	DNA mismatch repair protein msh6 [Source:UniProtKB/TrEMBL;Acc:G4NEZ2]	MGG_00527	Putative uncharacterized protein [Source:UniProtKB/TrEMBL;Acc:G4NBI8]
MGG_00707	CRAL/TRIO domain-containing protein [Source:UniProtKB/TrEMBL;Acc:G4NEY9]	MGG_00539	Putative uncharacterized protein [Source:UniProtKB/TrEMBL;Acc:G4NBH1]
MGG_00710	Putative uncharacterized protein [Source:UniProtKB/TrEMBL;Acc:G4NEY6]	MGG_00540	Putative uncharacterized protein [Source:UniProtKB/TrEMBL;Acc:G4NBH0]
MGG_00712	Putative uncharacterized protein [Source:UniProtKB/TrEMBL;Acc:G4NEY4]	MGG_00543	Putative uncharacterized protein [Source:UniProtKB/TrEMBL;Acc:G4NBG7]
MGG_00718	Putative uncharacterized protein [Source:UniProtKB/TrEMBL;Acc:G4NEX7]	MGG_00548	CTR2 short splice [Source:UniProtKB/TrEMBL;Acc:G4NBG1]
MGG_00725	Putative uncharacterized protein [Source:UniProtKB/TrEMBL;Acc:G4NEX0]	MGG_00549	3-hydroxyanthranilate 3,4-dioxygenase [Source:UniProtKB/Swiss-Prot;Acc:A4REV8]
MGG_00726	Putative uncharacterized protein [Source:UniProtKB/TrEMBL;Acc:G4NEW9]	MGG_00552	Acid phosphatase [Source:UniProtKB/TrEMBL;Acc:G4NBF7]
MGG_00731	Required for hyphal anastomosis [Source:UniProtKB/TrEMBL;Acc:G4NEW1]	MGG_00567	Putative uncharacterized protein [Source:UniProtKB/TrEMBL;Acc:G4NBD9]
MGG_00769	Putative uncharacterized protein [Source:UniProtKB/TrEMBL;Acc:G4NEL2]	MGG_00587	Putative uncharacterized protein [Source:UniProtKB/TrEMBL;Acc:G4NBA9]
MGG_00774	Putative uncharacterized protein [Source:UniProtKB/TrEMBL;Acc:G4NEK5]	MGG_00588	CIA30 family protein [Source:UniProtKB/TrEMBL;Acc:G4NBA6]
MGG_00805	Kynurenine 3-monooxygenase [Source:UniProtKB/TrEMBL;Acc:G4NEB2]	MGG_00592	Cell wall glucanosyltransferase [Source:UniProtKB/TrEMBL;Acc:G4NBA2]
MGG_00818	Putative uncharacterized protein [Source:UniProtKB/TrEMBL;Acc:G4NE98]	MGG_00604	Tubulin beta chain [Source:UniProtKB/TrEMBL;Acc:G4NB83]
MGG_00836	Putative uncharacterized protein [Source:UniProtKB/TrEMBL;Acc:G4NE26]	MGG_00633	Potassium:hydrogen antiporter [Source:UniProtKB/TrEMBL;Acc:G4NB37]
MGG_00843	Putative uncharacterized protein [Source:UniProtKB/TrEMBL;Acc:G4NE17]	MGG_00634	Nitrite reductase [Source:UniProtKB/TrEMBL;Acc:G4NB36]
MGG_00848	Putative uncharacterized protein [Source:UniProtKB/TrEMBL;Acc:G4NE12]	MGG_00647	Putative uncharacterized protein [Source:UniProtKB/TrEMBL;Acc:G4NB24]
MGG_00872	Putative uncharacterized protein [Source:UniProtKB/TrEMBL;Acc:G4NDS8]	MGG_00648	Putative uncharacterized protein [Source:UniProtKB/TrEMBL;Acc:G4NB22]
MGG_00942	Branched-chain-amino-acid aminotransferase [Source:UniProtKB/TrEMBL;Acc:G4NDD5]	MGG_00669	Putative uncharacterized protein [Source:UniProtKB/TrEMBL;Acc:G4NB01]
MGG_00946	Poly(A)+ RNA export protein [Source:UniProtKB/TrEMBL;Acc:G4NDD2]	MGG_00692	Cell pattern formation-associated protein stuA [Source:UniProtKB/TrEMBL;Acc:G4NF05]
MGG_00947	Putative uncharacterized protein [Source:UniProtKB/TrEMBL;Acc:G4NDD1]	MGG_00695	Alpha-1,2-mannosidase subfamily [Source:UniProtKB/TrEMBL;Acc:G4NF02]
MGG_01000	Small nucleolar ribonucleoprotein complex subunit Utp14 [Source:UniProtKB/TrEMBL;Acc:G4NCW9]	MGG_00700	IKS protein kinase [Source:UniProtKB/TrEMBL;Acc:G4NEZ6]
MGG_01005	Putative uncharacterized protein [Source:UniProtKB/TrEMBL;Acc:G4NCW2]	MGG_00703	MAS3 protein [Source:UniProtKB/TrEMBL;Acc:G4NEZ3]
MGG_01006	Vacuolar transporter chaperone 1 [Source:UniProtKB/TrEMBL;Acc:G4NCW1]	MGG_00721	Putative uncharacterized protein [Source:UniProtKB/TrEMBL;Acc:G4NEX4]
MGG_01009	Putative uncharacterized protein [Source:UniProtKB/TrEMBL;Acc:G4NCV8]	MGG_00729	Putative uncharacterized protein [Source:UniProtKB/TrEMBL;Acc:G4NEW6]
MGG_01013	Eukaryotic translation initiation factor 3 subunit I [Source:UniProtKB/Swiss-Prot;Acc:A4RDD7]	MGG_00737	Putative uncharacterized protein [Source:UniProtKB/TrEMBL;Acc:G4NEV4]
MGG_01014	C-1-tetrahydrofolate synthase [Source:UniProtKB/TrEMBL;Acc:G4NCV3]	MGG_00750	Cytochrome b-245 heavychain subunit beta [Source:UniProtKB/TrEMBL;Acc:G4NEN6]
MGG_01027	Kinetochore protein ndc-80 [Source:UniProtKB/TrEMBL;Acc:G4NCT8]	MGG_00756	Putative uncharacterized protein [Source:UniProtKB/TrEMBL;Acc:G4NEN0]
MGG_01045	Arrestin domain-containing protein [Source:UniProtKB/TrEMBL;Acc:G4NCS0]	MGG_00771	5-oxoprolinase [Source:UniProtKB/TrEMBL;Acc:G4NEL0]
MGG_01066	40S ribosomal protein S23 [Source:UniProtKB/TrEMBL;Acc:G4NCJ2]	MGG_00777	Putative uncharacterized protein [Source:UniProtKB/TrEMBL;Acc:G4NEK2]
MGG_01092	Homocitrate synthase [Source:UniProtKB/TrEMBL;Acc:G4NCG1]	MGG_00789	Eukaryotic translation initiation factor 2 beta subunit [Source:UniProtKB/TrEMBL;Acc:G4NED3]
MGG_01096	Glucoamylase [Source:UniProtKB/TrEMBL;Acc:G4NCF7]	MGG_00800	STE/STE7/MEK1 protein kinase [Source:UniProtKB/TrEMBL;Acc:G4NEB8]
MGG_01102	Ornithine carbamoyltransferase [Source:UniProtKB/TrEMBL;Acc:G4NC99]	MGG_00822	Putative uncharacterized protein [Source:UniProtKB/TrEMBL;Acc:G4NE94]
MGG_01109	Nuclear cap-binding protein [Source:UniProtKB/TrEMBL;Acc:G4NC92]	MGG_00837	Putative uncharacterized protein [Source:UniProtKB/TrEMBL;Acc:G4NE25]
MGG_01110	Putative uncharacterized protein [Source:UniProtKB/TrEMBL;Acc:G4NC91]	MGG_00845	Putative uncharacterized protein [Source:UniProtKB/TrEMBL;Acc:G4NE15]
MGG_01111	Cytochrome c oxidase subunit 6B [Source:UniProtKB/TrEMBL;Acc:G4NC90]	MGG_00856	Putative uncharacterized protein [Source:UniProtKB/TrEMBL;Acc:G4NE01]
MGG_01113	40S ribosomal protein S10-A [Source:UniProtKB/TrEMBL;Acc:G4NC88]	MGG_00859	Ariadne-1 [Source:UniProtKB/TrEMBL;Acc:G4NDZ4]
MGG_01127	Putative uncharacterized protein [Source:UniProtKB/TrEMBL;Acc:G4NC68]	MGG_00876	Phenylalanyl-tRNA synthetase [Source:UniProtKB/TrEMBL;Acc:G4NDS1]
MGG_01148	Putative uncharacterized protein [Source:UniProtKB/TrEMBL;Acc:G4NBY9]	MGG_00878	Putative uncharacterized protein [Source:UniProtKB/TrEMBL;Acc:G4NDR9]
MGG_01159	Histone H3 [Source:UniProtKB/Swiss-Prot;Acc:A4RCX7]	MGG_00892	ATP synthase subunit 9 [Source:UniProtKB/TrEMBL;Acc:G4NDQ1]
MGG_01160	Histone H4 [Source:UniProtKB/TrEMBL;Acc:G5EHN4]	MGG_00901	2,3-bisphosphoglycerate-independent phosphoglycerate mutase [Source:UniProtKB/TrEMBL;Acc:G4NDN8]
MGG_01165	Isoleucyl-tRNA synthetase [Source:UniProtKB/TrEMBL;Acc:G4MWJ2]	MGG_00917	Carrier protein YMC1 [Source:UniProtKB/TrEMBL;Acc:G4NDH0]
MGG_01175	Kinesin-II 85 kDa subunit [Source:UniProtKB/TrEMBL;Acc:G4MWK4]	MGG_00919	GMP synthase [Source:UniProtKB/TrEMBL;Acc:G4NDG8]
MGG_01183	Pescadillo homolog [Source:UniProtKB/Swiss-Prot;Acc:A4RLI4]	MGG_00923	Serine hydroxymethyltransferase [Source:UniProtKB/TrEMBL;Acc:G4NDG3]
MGG_01222	Putative uncharacterized protein [Source:UniProtKB/TrEMBL;Acc:G4MXI3]	MGG_00937	ATP-binding cassette sub-family A member 8-A [Source:UniProtKB/TrEMBL;Acc:G4NDE1]
MGG_01232	Putative uncharacterized protein [Source:UniProtKB/TrEMBL;Acc:G4MXJ6]	MGG_00952	Amidohydrolase 2 [Source:UniProtKB/TrEMBL;Acc:G4ND71]
MGG_01236	WD repeat-containing protein slp1 [Source:UniProtKB/TrEMBL;Acc:G4MXK2]	MGG_00968	Mitochondrial outer membrane protein porin [Source:UniProtKB/TrEMBL;Acc:G4ND56]
MGG_01256	Phosphoribosylaminoimidazole carboxylase [Source:UniProtKB/TrEMBL;Acc:G4MXN0]	MGG_00969	Asparagine synthetase [Source:UniProtKB/TrEMBL;Acc:G4ND55]
MGG_01268	Nuclear localization sequence binding protein [Source:UniProtKB/TrEMBL;Acc:G4MY43]	MGG_00976	Regulator-nonsense transcripts 1 [Source:UniProtKB/TrEMBL;Acc:G4ND47]
MGG_01275	Putative uncharacterized protein [Source:UniProtKB/TrEMBL;Acc:G4MY52]	MGG_00978	Putative uncharacterized protein [Source:UniProtKB/TrEMBL;Acc:G4ND45]
MGG_01284	Thioredoxin reductase [Source:UniProtKB/TrEMBL;Acc:G4MY64]	MGG_00987	Putative uncharacterized protein [Source:UniProtKB/TrEMBL;Acc:G4ND36]
MGG_01292	Nucleolar protein NOP2 [Source:UniProtKB/TrEMBL;Acc:G4MY77]	MGG_00992	Putative uncharacterized protein [Source:UniProtKB/TrEMBL;Acc:G4ND28]
MGG_01296	Putative uncharacterized protein [Source:UniProtKB/TrEMBL;Acc:G4MY81]	MGG_01004	Putative uncharacterized protein [Source:UniProtKB/TrEMBL;Acc:G4NCW3]
MGG_01308	GTPase binding protein Rid1 [Source:UniProtKB/TrEMBL;Acc:G4MYJ9]	MGG_01008	Putative uncharacterized protein [Source:UniProtKB/TrEMBL;Acc:G4NCV9]
MGG_01309	Histidine biosynthesis trifunctional protein [Source:UniProtKB/TrEMBL;Acc:G4MYK1]	MGG_01026	Hydroxymethylglutaryl-CoA synthase [Source:UniProtKB/TrEMBL;Acc:G4NCU0]
MGG_01335	Carboxy-cis,cis-muconate cyclase [Source:UniProtKB/TrEMBL;Acc:G4MYM9]	MGG_01030	24-dehydrocholesterol reductase [Source:UniProtKB/TrEMBL;Acc:G4NCT5]
MGG_01344	BUD32 protein kinase [Source:UniProtKB/TrEMBL;Acc:G4MYN7]	MGG_01057
MGG_01349	Putative uncharacterized protein [Source:UniProtKB/TrEMBL;Acc:G4MYP6]	MGG_01058	Adenylate kinase 1 [Source:UniProtKB/Swiss-Prot;Acc:A4RD93]
MGG_01353	Cytochrome P450 monooxygenase [Source:UniProtKB/TrEMBL;Acc:G4MZ08]	MGG_01059	26S proteasome regulatory subunit rpn-8 [Source:UniProtKB/TrEMBL;Acc:G4NCJ9]
MGG_01356	Putative uncharacterized protein [Source:UniProtKB/TrEMBL;Acc:G4MZ11]	MGG_01061	Coproporphyrinogen III oxidase [Source:UniProtKB/TrEMBL;Acc:G4NCJ7]
MGG_01362	CMGC/CDK/CDC2 protein kinase [Source:UniProtKB/TrEMBL;Acc:G4MZ20]	MGG_01073	Putative uncharacterized protein [Source:UniProtKB/TrEMBL;Acc:G4NCI5]
MGG_01363	Oxidoreductase [Source:UniProtKB/TrEMBL;Acc:G4MZ21]	MGG_01084	Glyceraldehyde-3-phosphate dehydrogenase [Source:UniProtKB/TrEMBL;Acc:G4NCH2]
MGG_01364	Putative uncharacterized protein [Source:UniProtKB/TrEMBL;Acc:G4MZ22]	MGG_01085	ThiJ/PfpI family protein [Source:UniProtKB/TrEMBL;Acc:G4NCH1]
MGG_01382	Short chain dehydrogenase [Source:UniProtKB/TrEMBL;Acc:G4MZ48]	MGG_01086	Putative uncharacterized protein [Source:UniProtKB/TrEMBL;Acc:G4NCH0]
MGG_01421	Putative uncharacterized protein [Source:UniProtKB/TrEMBL;Acc:G4MZK3]	MGG_01087	Ribosome biogenesis protein TSR1 [Source:UniProtKB/TrEMBL;Acc:G4NCG9]
MGG_01438	Cyclohexadienyl dehydratase [Source:UniProtKB/TrEMBL;Acc:G4MSG5]	MGG_01101	Putative uncharacterized protein [Source:UniProtKB/TrEMBL;Acc:G4NCA0]
MGG_01447	Putative uncharacterized protein [Source:UniProtKB/TrEMBL;Acc:G4MSH7]	MGG_01104	Acetolactate synthase small subunit [Source:UniProtKB/TrEMBL;Acc:G4NC97]
MGG_01466	Putative uncharacterized protein [Source:UniProtKB/TrEMBL;Acc:G4MSJ9]	MGG_01114	NADP-dependent mannitol dehydrogenase [Source:UniProtKB/TrEMBL;Acc:G4NC87]
MGG_01470	Putative uncharacterized protein [Source:UniProtKB/TrEMBL;Acc:G4MSK5]	MGG_01128	Pentafunctional AROM polypeptide 3-dehydroquinate synthase 3-phosphoshikimate 1-carboxyvinyltransferase Shikimate kinase 3-dehydroquinate dehydratase Shikimate dehydrogenase [Source:UniProtKB/Swiss-Prot;Acc:A4RD09]
MGG_01471	Import inner membrane translocase subunit tim-21 [Source:UniProtKB/TrEMBL;Acc:G4MSK6]	MGG_01134	Cell wall glucanase [Source:UniProtKB/TrEMBL;Acc:G4NC59]
MGG_01484	Putative uncharacterized protein [Source:UniProtKB/TrEMBL;Acc:G4MSY1]	MGG_01135	Cytochrome c oxidase polypeptide IV [Source:UniProtKB/TrEMBL;Acc:G4NC58]
MGG_01519	Putative uncharacterized protein [Source:UniProtKB/TrEMBL;Acc:G4MT27]	MGG_01139	Dihydroxy-acid dehydratase [Source:UniProtKB/TrEMBL;Acc:G4NC51]
MGG_01520	Putative uncharacterized protein [Source:UniProtKB/TrEMBL;Acc:G4MTD6]	MGG_01153	Proteasome subunit alpha type-6 [Source:UniProtKB/TrEMBL;Acc:G4NBY3]
MGG_01521	Cell division control protein 3 [Source:UniProtKB/TrEMBL;Acc:G4MTD7]	MGG_01186	Putative uncharacterized protein [Source:UniProtKB/TrEMBL;Acc:G4MWX4]
MGG_01524	60S ribosomal protein L3 [Source:UniProtKB/TrEMBL;Acc:G4MTE0]	MGG_01189	Putative uncharacterized protein [Source:UniProtKB/TrEMBL;Acc:G4MWX7]
MGG_01537	PyrABCN [Source:UniProtKB/TrEMBL;Acc:G4MTF2]	MGG_01202	D-lactate dehydrogenase [Source:UniProtKB/TrEMBL;Acc:G4MWZ3]
MGG_01572	DNA-directed RNA polymerase I subunit RPA2 [Source:UniProtKB/TrEMBL;Acc:G4MTU9]	MGG_01210	Mitochondrial hypoxia responsive domain-containing protein [Source:UniProtKB/TrEMBL;Acc:G4MX05]
MGG_01584	Amino-acid transporter Arg-13 [Source:UniProtKB/TrEMBL;Acc:G4MTW1]	MGG_01229	Putative uncharacterized protein [Source:UniProtKB/TrEMBL;Acc:G4MXJ3]
MGG_01590	Putative uncharacterized protein [Source:UniProtKB/TrEMBL;Acc:G4MTW8]	MGG_01230	Succinate-semialdehyde dehydrogenase [Source:UniProtKB/TrEMBL;Acc:G4MXJ4]
MGG_01596	CAMK/RAD53 protein kinase, variant [Source:UniProtKB/TrEMBL;Acc:G4MTX4]	MGG_01233	Putative uncharacterized protein [Source:UniProtKB/TrEMBL;Acc:G4MXJ9]
MGG_01608	Methylthioribulose-1-phosphate dehydratase [Source:UniProtKB/Swiss-Prot;Acc:A4RK52]	MGG_01235	Putative uncharacterized protein [Source:UniProtKB/TrEMBL;Acc:G4MXK1]
MGG_01614	Cell division control protein 18 [Source:UniProtKB/TrEMBL;Acc:G4MTZ7]	MGG_01245	Endoplasmic reticulum-Golgi intermediate compartment protein 3 [Source:UniProtKB/TrEMBL;Acc:G4MXL4]
MGG_01629	Putative uncharacterized protein [Source:UniProtKB/TrEMBL;Acc:G4MUC3]	MGG_01248	Ran GTPase-activating protein 1 [Source:UniProtKB/TrEMBL;Acc:G4MXL7]
MGG_01639	Condensin complex component cnd2 [Source:UniProtKB/TrEMBL;Acc:G4MUD3]	MGG_01267	Putative uncharacterized protein [Source:UniProtKB/TrEMBL;Acc:G4MY42]
MGG_01655	Copper radical oxidase [Source:UniProtKB/TrEMBL;Acc:G4MUE7]	MGG_01269	Putative uncharacterized protein [Source:UniProtKB/TrEMBL;Acc:G4MY44]
MGG_01657	Putative uncharacterized protein [Source:UniProtKB/TrEMBL;Acc:G4MUE9]	MGG_01285	C6 finger domain-containing protein [Source:UniProtKB/TrEMBL;Acc:G4MY65]
MGG_01663	Helix-loop-helix DNA binding protein [Source:UniProtKB/TrEMBL;Acc:G4MUF5]	MGG_01290	Nicotinamide mononucleotide adenylyl transferase [Source:UniProtKB/TrEMBL;Acc:G4MY75]
MGG_01667	Putative uncharacterized protein [Source:UniProtKB/TrEMBL;Acc:G4MUF9]	MGG_01300	L-galactonate dehydratase [Source:UniProtKB/TrEMBL;Acc:G4MY85]
MGG_01692	Putative uncharacterized protein [Source:UniProtKB/TrEMBL;Acc:G4MUU6]	MGG_01305	Putative uncharacterized protein [Source:UniProtKB/TrEMBL;Acc:G4MYJ6]
MGG_01706	Putative uncharacterized protein [Source:UniProtKB/TrEMBL;Acc:G4MUW4]	MGG_01318	Deubiquitination-protection protein dph1 [Source:UniProtKB/TrEMBL;Acc:G4MYL1]
MGG_01717	Putative uncharacterized protein [Source:UniProtKB/TrEMBL;Acc:G4MV85]	MGG_01323	Putative uncharacterized protein [Source:UniProtKB/TrEMBL;Acc:G4MYL5]
MGG_01720	Transcription regulatory protein SWI3 [Source:UniProtKB/TrEMBL;Acc:G4MV88]	MGG_01325	High mobility group protein [Source:UniProtKB/TrEMBL;Acc:G4MYL7]
MGG_01729	Putative uncharacterized protein [Source:UniProtKB/TrEMBL;Acc:G4MV98]	MGG_01326	NIMA-interacting protein TinC [Source:UniProtKB/TrEMBL;Acc:G4MYL8]
MGG_01743	Carbamoyl-phosphate synthase subunit arginine-specific small [Source:UniProtKB/TrEMBL;Acc:G4MVB1]	MGG_01333	Putative uncharacterized protein [Source:UniProtKB/TrEMBL;Acc:G4MYM7]
MGG_01748	Putative uncharacterized protein [Source:UniProtKB/TrEMBL;Acc:G4MVB6]	MGG_01336	Bacteriodes thetaiotaomicron symbiotic chitinase [Source:UniProtKB/TrEMBL;Acc:G4MYN0]
MGG_01750	Putative uncharacterized protein [Source:UniProtKB/TrEMBL;Acc:G4MVB8]	MGG_01351	Protein phosphatase 2C Ptc2 [Source:UniProtKB/TrEMBL;Acc:G4MZ06]
MGG_01759	DNA replication licensing factor mcm3 [Source:UniProtKB/TrEMBL;Acc:G4MVC9]	MGG_01359	Saccharopine dehydrogenase [Source:UniProtKB/TrEMBL;Acc:G4MZ14]
MGG_01782	Putative uncharacterized protein [Source:UniProtKB/TrEMBL;Acc:G4MVR3]	MGG_01372	Putative uncharacterized protein [Source:UniProtKB/TrEMBL;Acc:G4MZ33]
MGG_01842	Putative uncharacterized protein [Source:UniProtKB/TrEMBL;Acc:G4MW95]	MGG_01373	Arabinose-proton symporter [Source:UniProtKB/TrEMBL;Acc:G4MZ34]
MGG_01862	Zinc/iron transporter [Source:UniProtKB/TrEMBL;Acc:G4MWM1]	MGG_01378	Putative uncharacterized protein [Source:UniProtKB/TrEMBL;Acc:G4MZ41]
MGG_01864	Putative uncharacterized protein [Source:UniProtKB/TrEMBL;Acc:G4MWM3]	MGG_01383	Putative uncharacterized protein [Source:UniProtKB/TrEMBL;Acc:G4MZ50]
MGG_01873	Putative uncharacterized protein [Source:UniProtKB/TrEMBL;Acc:G4MWN2]	MGG_01385	Choline transporter [Source:UniProtKB/TrEMBL;Acc:G4MZ54]
MGG_01874	Putative uncharacterized protein [Source:UniProtKB/TrEMBL;Acc:G4MWN3]	MGG_01386	FAD dependent oxidoreductase superfamily protein [Source:UniProtKB/TrEMBL;Acc:G4MZ55]
MGG_01892	Pyruvate decarboxylase [Source:UniProtKB/TrEMBL;Acc:G4MWQ1]	MGG_01400	Putative uncharacterized protein [Source:UniProtKB/TrEMBL;Acc:G4MZH9]
MGG_01918	Amidase [Source:UniProtKB/TrEMBL;Acc:G4NG19]	MGG_01409	Ubiquitin-activating enzyme E1 1 [Source:UniProtKB/TrEMBL;Acc:G4MZI8]
MGG_01925	Bifunctional P-450:NADPH-P450 reductase [Source:UniProtKB/TrEMBL;Acc:G4NG13]	MGG_01414	Transcriptional activator xlnR [Source:UniProtKB/TrEMBL;Acc:G4MZJ4]
MGG_01940	Putative uncharacterized protein [Source:UniProtKB/TrEMBL;Acc:G4NG05]	MGG_01444	Putative uncharacterized protein [Source:UniProtKB/TrEMBL;Acc:G4MSH1]
MGG_01941	FAD binding domain-containing protein [Source:UniProtKB/TrEMBL;Acc:G4NG04]	MGG_01449	Karyopherin [Source:UniProtKB/TrEMBL;Acc:G4MSH9]
MGG_01979	T-complex protein 1 subunit beta [Source:UniProtKB/TrEMBL;Acc:G4MMB9]	MGG_01450	Sm snRNP core protein Sme1 [Source:UniProtKB/TrEMBL;Acc:G4MSI0]
MGG_01985	Delta(12) fatty acid desaturase [Source:UniProtKB/TrEMBL;Acc:G4MMC5]	MGG_01452	Sexual differentiation process protein isp4 [Source:UniProtKB/TrEMBL;Acc:G4MSI2]
MGG_01986	Putative uncharacterized protein [Source:UniProtKB/TrEMBL;Acc:G4MMC8]	MGG_01461	Putative uncharacterized protein [Source:UniProtKB/TrEMBL;Acc:G4MSJ2]
MGG_01991	Betaine aldehyde dehydrogenase [Source:UniProtKB/TrEMBL;Acc:G4MMD4]	MGG_01469	Homoserine O-acetyltransferase [Source:UniProtKB/TrEMBL;Acc:G4MSK3]
MGG_02000	Putative uncharacterized protein [Source:UniProtKB/TrEMBL;Acc:G4MME5]	MGG_01472	Arf GTPase-activating protein [Source:UniProtKB/TrEMBL;Acc:G4MSK7]
MGG_02076	Putative uncharacterized protein [Source:UniProtKB/TrEMBL;Acc:G4MNA8]	MGG_01489	Putative uncharacterized protein [Source:UniProtKB/TrEMBL;Acc:G4MSY7]
MGG_02103	Maltose O-acetyltransferase [Source:UniProtKB/TrEMBL;Acc:G4MNP5]	MGG_01490	Putative uncharacterized protein [Source:UniProtKB/TrEMBL;Acc:G4MSY8]
MGG_02124	Potassium uptake protein [Source:UniProtKB/TrEMBL;Acc:G4MNR8]	MGG_01517	Putative uncharacterized protein [Source:UniProtKB/TrEMBL;Acc:G4MT24]
MGG_02295	Putative uncharacterized protein [Source:UniProtKB/TrEMBL;Acc:G4MQ56]	MGG_01535	Pyridoxamine 5'-phosphate oxidase [Source:UniProtKB/TrEMBL;Acc:G4MTF1]
MGG_02370	Mitochondrial phosphate carrier protein [Source:UniProtKB/TrEMBL;Acc:G4MQZ2]	MGG_01566	Homoisocitrate dehydrogenase [Source:UniProtKB/TrEMBL;Acc:G4MTI4]
MGG_02374	Putative uncharacterized protein [Source:UniProtKB/TrEMBL;Acc:G4MQZ6]	MGG_01575	Putative uncharacterized protein [Source:UniProtKB/TrEMBL;Acc:G4MTV2]
MGG_02390	Putative uncharacterized protein [Source:UniProtKB/TrEMBL;Acc:G4MR20]	MGG_01582	T-complex protein 1 subunit delta [Source:UniProtKB/TrEMBL;Acc:G4MTV9]
MGG_02392	40S ribosomal protein S30 [Source:UniProtKB/TrEMBL;Acc:G4MR23]	MGG_01588	14-3-3 family protein [Source:UniProtKB/TrEMBL;Acc:G4MTW6]
MGG_02394	Malic acid transporter [Source:UniProtKB/TrEMBL;Acc:G4MR25]	MGG_01592	Eukaryotic translation initiation factor 2 subunit gamma [Source:UniProtKB/TrEMBL;Acc:G4MTX0]
MGG_02449	Tyrosyl-tRNA synthetase [Source:UniProtKB/TrEMBL;Acc:G4MRV8]	MGG_01593	Putative uncharacterized protein [Source:UniProtKB/TrEMBL;Acc:G4MTX1]
MGG_02453	rRNA processing protein Ebp2 [Source:UniProtKB/TrEMBL;Acc:G4MRW1]	MGG_01595	Eukaryotic translation initiation factor 3 subunit M [Source:UniProtKB/Swiss-Prot;Acc:A4RK68]
MGG_02461	Putative uncharacterized protein [Source:UniProtKB/TrEMBL;Acc:G4MRX4]	MGG_01601	Putative uncharacterized protein [Source:UniProtKB/TrEMBL;Acc:G4MTY2]
MGG_02462	U6 snRNA-associated Sm-like protein LSm5 [Source:UniProtKB/TrEMBL;Acc:G4MRX5]	MGG_01606	Methylmalonate-semialdehyde dehydrogenase [Source:UniProtKB/TrEMBL;Acc:G4MTY9]
MGG_02467	Ribonucleoprotein-associated protein [Source:UniProtKB/TrEMBL;Acc:G4MRY0]	MGG_01607	Calnexin [Source:UniProtKB/TrEMBL;Acc:G4MTZ0]
MGG_02474	Putative uncharacterized protein [Source:UniProtKB/TrEMBL;Acc:G4MRY7]	MGG_01609	Putative uncharacterized protein [Source:UniProtKB/TrEMBL;Acc:G4MTZ2]
MGG_02479	Nuclear transport factor 2 [Source:UniProtKB/TrEMBL;Acc:G4MRZ3]	MGG_01622	Uroporphyrinogen decarboxylase [Source:UniProtKB/TrEMBL;Acc:G4MUB5]
MGG_02483	Putative uncharacterized protein [Source:UniProtKB/TrEMBL;Acc:G4MRZ8]	MGG_01631	UTP-glucose-1-phosphate uridylyltransferase [Source:UniProtKB/TrEMBL;Acc:G4MUC5]
MGG_02490	Putative uncharacterized protein [Source:UniProtKB/TrEMBL;Acc:G4MK84]	MGG_01637	Phosphomannomutase [Source:UniProtKB/TrEMBL;Acc:G4MUD1]
MGG_02493	Putative uncharacterized protein [Source:UniProtKB/TrEMBL;Acc:G4MK87]	MGG_01638	Sodium/calcium exchanger protein [Source:UniProtKB/TrEMBL;Acc:G4MUD2]
MGG_02517	Putative uncharacterized protein [Source:UniProtKB/TrEMBL;Acc:G4MKC2]	MGG_01662	4-aminobutyrate aminotransferase [Source:UniProtKB/TrEMBL;Acc:G4MUF4]
MGG_02519	Putative uncharacterized protein [Source:UniProtKB/TrEMBL;Acc:G4MKC4]	MGG_01668	Putative uncharacterized protein [Source:UniProtKB/TrEMBL;Acc:G4MUG0]
MGG_02523	Putative uncharacterized protein [Source:UniProtKB/TrEMBL;Acc:G4MKD0]	MGG_01671	Eukaryotic translation initiation factor 6 [Source:UniProtKB/TrEMBL;Acc:G4MUS0]
MGG_02532	Endoglucanase 1 [Source:UniProtKB/TrEMBL;Acc:G4NK46]	MGG_01688	Putative uncharacterized protein [Source:UniProtKB/TrEMBL;Acc:G4MUU1]
MGG_02567	Putative uncharacterized protein [Source:UniProtKB/TrEMBL;Acc:G5EHX6]	MGG_01689	Rho GDP dissociation inhibitor [Source:UniProtKB/TrEMBL;Acc:G4MUU2]
MGG_02569	Putative uncharacterized protein [Source:UniProtKB/TrEMBL;Acc:G5EHW5]	MGG_01702	MAP kinase activator [Source:UniProtKB/TrEMBL;Acc:G4MUV9]
MGG_02573	Beta-1,3-glucan-binding protein [Source:UniProtKB/TrEMBL;Acc:G4NJV6]	MGG_01709	Putative uncharacterized protein [Source:UniProtKB/TrEMBL;Acc:G4MUW7]
MGG_02574	Putative uncharacterized protein [Source:UniProtKB/TrEMBL;Acc:G5EGX8]	MGG_01712	Isocitrate dehydrogenase subunit 2 [Source:UniProtKB/TrEMBL;Acc:G4MUX0]
MGG_02659	60S ribosomal protein L14; 60S ribosomal protein L14, variant [Source:UniProtKB/TrEMBL;Acc:G5EGZ5]	MGG_01719	Electron transfer flavoprotein subunit alpha [Source:UniProtKB/TrEMBL;Acc:G4MV87]
MGG_02660	Nascent polypeptide-associated complex subunit alpha [Source:UniProtKB/Swiss-Prot;Acc:A4RC89]	MGG_01728	Methylenetetrahydrofolate reductase 1 [Source:UniProtKB/TrEMBL;Acc:G4MV96]
MGG_02665	Putative uncharacterized protein [Source:UniProtKB/TrEMBL;Acc:G4NJF1]	MGG_01730	Putative uncharacterized protein [Source:UniProtKB/TrEMBL;Acc:G4MV99]
MGG_02705	Putative uncharacterized protein [Source:UniProtKB/TrEMBL;Acc:G4NJ98]	MGG_01732	3-carboxymuconate cyclase [Source:UniProtKB/TrEMBL;Acc:G4MVA2]
MGG_02711	Putative uncharacterized protein [Source:UniProtKB/TrEMBL;Acc:G4NJ90]	MGG_01742	Elongation factor 2 [Source:UniProtKB/TrEMBL;Acc:G4MVB0]
MGG_02713	Nascent polypeptide-associated complex subunit beta [Source:UniProtKB/Swiss-Prot;Acc:A4RC23]	MGG_01765	Putative uncharacterized protein [Source:UniProtKB/TrEMBL;Acc:G4MVP3]
MGG_02730	RNA binding protein [Source:UniProtKB/TrEMBL;Acc:G4NJ67]	MGG_01767	Putative uncharacterized protein [Source:UniProtKB/TrEMBL;Acc:G4MVP5]
MGG_02747	40S ribosomal protein S4-A [Source:UniProtKB/TrEMBL;Acc:G5EHX7]	MGG_01783	Putative uncharacterized protein [Source:UniProtKB/TrEMBL;Acc:G4MVR4]
MGG_02759	Putative uncharacterized protein [Source:UniProtKB/TrEMBL;Acc:G4NJ35]	MGG_01790	Acyl-CoA desaturase [Source:UniProtKB/TrEMBL;Acc:G4MVS3]
MGG_02766	Succinate-semialdehyde dehydrogenase, variant [Source:UniProtKB/TrEMBL;Acc:G4NJ24]	MGG_01812	Amidohydrolase [Source:UniProtKB/TrEMBL;Acc:G4MW57]
MGG_02806	ATP-dependent RNA helicase SUB2 [Source:UniProtKB/Swiss-Prot;Acc:A4RBS3]	MGG_01819	Glycogen phosphorylase [Source:UniProtKB/TrEMBL;Acc:G4MW66]
MGG_02814	Putative uncharacterized protein [Source:UniProtKB/TrEMBL;Acc:G5EH42]	MGG_01851	Putative uncharacterized protein [Source:UniProtKB/TrEMBL;Acc:G4MWA4]
MGG_02818	Isoamyl alcohol oxidase [Source:UniProtKB/TrEMBL;Acc:G4NIW1]	MGG_01859	Putative uncharacterized protein [Source:UniProtKB/TrEMBL;Acc:G4MWL8]
MGG_02838	Putative uncharacterized protein [Source:UniProtKB/TrEMBL;Acc:G5EI12]	MGG_01865	Putative uncharacterized protein [Source:UniProtKB/TrEMBL;Acc:G4MWM4]
MGG_02848	Putative uncharacterized protein [Source:UniProtKB/TrEMBL;Acc:G5EI17]	MGG_01896	DJ-1/PfpI family protein [Source:UniProtKB/TrEMBL;Acc:G4MWQ6]
MGG_02851	Putative uncharacterized protein [Source:UniProtKB/TrEMBL;Acc:G4NLT9]	MGG_01909	Putative uncharacterized protein [Source:UniProtKB/TrEMBL;Acc:G4NG26]
MGG_02872	40S ribosomal protein S27 [Source:UniProtKB/TrEMBL;Acc:G5EH53]	MGG_01920	C2H2 type zinc finger domain-containing protein [Source:UniProtKB/TrEMBL;Acc:G4NG18]
MGG_02896	Putative uncharacterized protein [Source:UniProtKB/TrEMBL;Acc:G4NLN3]	MGG_01931	Siderophore iron transporter mirB [Source:UniProtKB/TrEMBL;Acc:G4NG10]
MGG_02903	Carboxylesterase [Source:UniProtKB/TrEMBL;Acc:G4NLM5]	MGG_01978	Eukaryotic translation initiation factor 3 subunit B [Source:UniProtKB/Swiss-Prot;Acc:A4QZL9]
MGG_02926	Putative uncharacterized protein [Source:UniProtKB/TrEMBL;Acc:G5EI66]	MGG_01995	Isocitrate dehydrogenase subunit 1 [Source:UniProtKB/TrEMBL;Acc:G4MMD8]
MGG_02953	60S ribosomal protein L21-B [Source:UniProtKB/TrEMBL;Acc:G4NLC7]	MGG_02072	Amino-acid permease inda1 [Source:UniProtKB/TrEMBL;Acc:G4MNA3]
MGG_02961	Anucleate primary sterigmata protein A [Source:UniProtKB/TrEMBL;Acc:G5EHD3]	MGG_02074	Potassium/sodium efflux P-type ATPase [Source:UniProtKB/TrEMBL;Acc:G4MNA5]
MGG_02987	Para-nitrobenzyl esterase [Source:UniProtKB/TrEMBL;Acc:G5EHG6]	MGG_02084	Putative uncharacterized protein [Source:UniProtKB/TrEMBL;Acc:G4MNB9]
MGG_03003	Thioesterase [Source:UniProtKB/TrEMBL;Acc:G5EI18]	MGG_02086	Proteasome component PRE3 [Source:UniProtKB/TrEMBL;Acc:G4MNC1]
MGG_03021	Cat eye syndrome critical region protein 5 [Source:UniProtKB/TrEMBL;Acc:G5EI75]	MGG_02098	3-ketosteroid-delta-1-dehydrogenase [Source:UniProtKB/TrEMBL;Acc:G4MNN9]
MGG_03026	NEK protein kinase [Source:UniProtKB/TrEMBL;Acc:G5EHL3]	MGG_02099	C2 domain-containing protein [Source:UniProtKB/TrEMBL;Acc:G4MNP0]
MGG_03032	Putative uncharacterized protein [Source:UniProtKB/TrEMBL;Acc:G5EHL7]	MGG_02114	Putative uncharacterized protein [Source:UniProtKB/TrEMBL;Acc:G4MNQ6]
MGG_03060	Myosin type II heavy chain [Source:UniProtKB/TrEMBL;Acc:G4NKK3]	MGG_02125	Branched-chain-amino-acid aminotransferase 1 [Source:UniProtKB/TrEMBL;Acc:G4MNR9]
MGG_03073	Putative uncharacterized protein [Source:UniProtKB/TrEMBL;Acc:G5EHF6]	MGG_02127	Alcohol oxidase [Source:UniProtKB/TrEMBL;Acc:G4MNS3]
MGG_03074	Putative uncharacterized protein [Source:UniProtKB/TrEMBL;Acc:G4NKI1]	MGG_02156	Iron transport multicopper oxidase FET5 [Source:UniProtKB/TrEMBL;Acc:G4MP57]
MGG_03087	Cell division control protein 11 [Source:UniProtKB/TrEMBL;Acc:G4NKC0]	MGG_02157	Putative uncharacterized protein [Source:UniProtKB/TrEMBL;Acc:G4MP58]
MGG_03090	Putative uncharacterized protein [Source:UniProtKB/TrEMBL;Acc:G5EHK2]	MGG_02158	Plasma membrane iron permease [Source:UniProtKB/TrEMBL;Acc:G4MP59]
MGG_03107	Solute carrier family 35 member F1 [Source:UniProtKB/TrEMBL;Acc:G4NK99]	MGG_02159	Glycosyltransferase [Source:UniProtKB/TrEMBL;Acc:G4MP60]
MGG_03116	Spliceosome component [Source:UniProtKB/TrEMBL;Acc:G4N5Z2]	MGG_02254	Putative uncharacterized protein [Source:UniProtKB/TrEMBL;Acc:G4MQ20]
MGG_03120	30S ribosomal protein S6 [Source:UniProtKB/TrEMBL;Acc:G4N5Y6]	MGG_02259	Putative uncharacterized protein [Source:UniProtKB/TrEMBL;Acc:G4MQ24]
MGG_03121	Putative uncharacterized protein [Source:UniProtKB/TrEMBL;Acc:G4N5Y5]	MGG_02275	Endoprotease [Source:UniProtKB/TrEMBL;Acc:G4MQ38]
MGG_03126	2,4-dichlorophenol 6-monooxygenase [Source:UniProtKB/TrEMBL;Acc:G4NAW2]	MGG_02283	Putative uncharacterized protein [Source:UniProtKB/TrEMBL;Acc:G4MQ43]
MGG_03135	60S ribosomal protein L30 [Source:UniProtKB/TrEMBL;Acc:G4NAV2]	MGG_02284	Putative uncharacterized protein [Source:UniProtKB/TrEMBL;Acc:G4MQ44]
MGG_03136	60S ribosomal protein L10 [Source:UniProtKB/TrEMBL;Acc:G4NAV1]	MGG_02366	Putative uncharacterized protein [Source:UniProtKB/TrEMBL;Acc:G4MQY7]
MGG_03144	Ulp1 protease [Source:UniProtKB/TrEMBL;Acc:G4NAU1]	MGG_02368	Galactose oxidase [Source:UniProtKB/TrEMBL;Acc:G4MQZ0]
MGG_03149	Dihydrolipoyllysine-residue succinyltransferase [Source:UniProtKB/TrEMBL;Acc:G4NAT5]	MGG_02378	Glutamate decarboxylase [Source:UniProtKB/TrEMBL;Acc:G4MR06]
MGG_03165	Heat shock protein 60 [Source:UniProtKB/TrEMBL;Acc:G4NAR5]	MGG_02391	Putative uncharacterized protein [Source:UniProtKB/TrEMBL;Acc:A4R2Z0]
MGG_03173	RuvB-like helicase 2 [Source:UniProtKB/TrEMBL;Acc:G4NAF3]	MGG_02407	Putative uncharacterized protein [Source:UniProtKB/TrEMBL;Acc:G4MRF2]
MGG_03192	RNA polymerase II transcription factor B subunit 1 [Source:UniProtKB/TrEMBL;Acc:G4NAD4]	MGG_02410	Erythrocyte band 7 integral membrane protein [Source:UniProtKB/TrEMBL;Acc:G4MRF6]
MGG_03193	60S ribosomal protein L3 [Source:UniProtKB/TrEMBL;Acc:G4NAD3]	MGG_02425	Putative uncharacterized protein [Source:UniProtKB/TrEMBL;Acc:G4MRH5]
MGG_03197	Putative uncharacterized protein [Source:UniProtKB/TrEMBL;Acc:G4NAC4]	MGG_02432	Leucyl-tRNA synthetase [Source:UniProtKB/TrEMBL;Acc:G4MRI0]
MGG_03203	54S ribosomal protein L16 [Source:UniProtKB/TrEMBL;Acc:G4NAB6]	MGG_02437	Palmitoyltransferase PFA3 [Source:UniProtKB/TrEMBL;Acc:G4MRI5]
MGG_03208	Glycolipid-anchored surface protein 5 [Source:UniProtKB/TrEMBL;Acc:G4NAB0]	MGG_02442	Zinc metalloprotease [Source:UniProtKB/TrEMBL;Acc:G4MRV0]
MGG_03215	DNA-directed RNA polymerase II subunit RPB3 [Source:UniProtKB/TrEMBL;Acc:G4N9Z3]	MGG_02471	Transketolase [Source:UniProtKB/TrEMBL;Acc:G4MRY4]
MGG_03217	Phenylalanyl-tRNA synthetase [Source:UniProtKB/TrEMBL;Acc:G4N9Z1]	MGG_02475	Vitamin H transporter 1/biotin symporter vht1 [Source:UniProtKB/TrEMBL;Acc:G4MRY8]
MGG_03220	Isoleucyl-tRNA synthetase [Source:UniProtKB/TrEMBL;Acc:G4N9Y8]	MGG_02487	Plasma membrane calcium-transporting ATPase 3 [Source:UniProtKB/TrEMBL;Acc:G4MS02]
MGG_03223	Putative uncharacterized protein [Source:UniProtKB/TrEMBL;Acc:G4N9Y5]	MGG_02489	Branched-chain-amino-acid aminotransferase [Source:UniProtKB/TrEMBL;Acc:G4MK83]
MGG_03224	Putative uncharacterized protein [Source:UniProtKB/TrEMBL;Acc:G4N9Y4]	MGG_02503	Glucose-regulated protein [Source:UniProtKB/TrEMBL;Acc:G4MKA5]
MGG_03227	Putative uncharacterized protein [Source:UniProtKB/TrEMBL;Acc:G4N9Y1]	MGG_02511	50S ribosomal protein L3 [Source:UniProtKB/TrEMBL;Acc:G4MKB6]
MGG_03286	Putative uncharacterized protein [Source:UniProtKB/TrEMBL;Acc:G4N9G4]	MGG_02531	Minor extracellular protease vpr [Source:UniProtKB/TrEMBL;Acc:G5EHB5]
MGG_03316	Serin endopeptidase [Source:UniProtKB/TrEMBL;Acc:G4N980]	MGG_02533	Putative uncharacterized protein [Source:UniProtKB/TrEMBL;Acc:G5EH57]
MGG_03317	Eukaryotic translation initiation factor 3 subunit E [Source:UniProtKB/Swiss-Prot;Acc:A4R796]	MGG_02541	Methylcrotonoyl-CoA carboxylase subunit beta [Source:UniProtKB/TrEMBL;Acc:G5EH95]
MGG_03333	Putative uncharacterized protein [Source:UniProtKB/TrEMBL;Acc:G4N959]	MGG_02582	Putative uncharacterized protein [Source:UniProtKB/TrEMBL;Acc:G4NJU5]
MGG_03353	Putative uncharacterized protein [Source:UniProtKB/TrEMBL;Acc:G4N8Y6]	MGG_02597	YjeF [Source:UniProtKB/TrEMBL;Acc:G4NJP2]
MGG_03372	40S ribosomal protein S20 [Source:UniProtKB/TrEMBL;Acc:G4N8W1]	MGG_02602	Putative uncharacterized protein [Source:UniProtKB/TrEMBL;Acc:G4NJN5]
MGG_03378	Nuclear condensin complex subunit Smc4 [Source:UniProtKB/TrEMBL;Acc:G4N8V4]	MGG_02611	L-aminoadipate-semialdehyde dehydrogenase [Source:UniProtKB/TrEMBL;Acc:G5EI34]
MGG_03388	ATP-dependent RNA helicase DHH1 [Source:UniProtKB/Swiss-Prot;Acc:A4R715]	MGG_02617	2-methylcitrate synthase [Source:UniProtKB/TrEMBL;Acc:G5EHJ2]
MGG_03396	Putative uncharacterized protein [Source:UniProtKB/TrEMBL;Acc:G4N8N3]	MGG_02620	60S ribosomal protein L37 [Source:UniProtKB/TrEMBL;Acc:G4NJL5]
MGG_03404	Putative uncharacterized protein [Source:UniProtKB/TrEMBL;Acc:G4N8M3]	MGG_02630	pH-response regulator protein palI/RIM9 [Source:UniProtKB/Swiss-Prot;Acc:Q51MB1]
MGG_03416	Acetyltransferase [Source:UniProtKB/TrEMBL;Acc:G4N8K9]	MGG_02634	Coatomer subunit gamma [Source:UniProtKB/TrEMBL;Acc:G4NJJ2]
MGG_03545	Putative uncharacterized protein [Source:UniProtKB/TrEMBL;Acc:G4N7P8]	MGG_02638	Putative uncharacterized protein [Source:UniProtKB/TrEMBL;Acc:G4NJJ0]
MGG_03548	Tropomyosin-1 alpha chain [Source:UniProtKB/TrEMBL;Acc:G4N7P3]	MGG_02644	Putative uncharacterized protein [Source:UniProtKB/TrEMBL;Acc:G4NJI4]
MGG_03576	LYR family protein [Source:UniProtKB/TrEMBL;Acc:G4N7F6]	MGG_02651	Putative uncharacterized protein [Source:UniProtKB/TrEMBL;Acc:G4NJH5]
MGG_03578	Histone H2B [Source:UniProtKB/Swiss-Prot;Acc:Q5G577]	MGG_02653	6-phosphofructokinase [Source:UniProtKB/TrEMBL;Acc:G4NJH2]
MGG_03587	Essential for mitotic growth 1 [Source:UniProtKB/TrEMBL;Acc:G4N7E4]	MGG_02654	Putative uncharacterized protein [Source:UniProtKB/TrEMBL;Acc:G4NJH1]
MGG_03645	Adenylosuccinate lyase [Source:UniProtKB/TrEMBL;Acc:G4N712]	MGG_02667	Putative uncharacterized protein [Source:UniProtKB/TrEMBL;Acc:G5EH07]
MGG_03651	Putative uncharacterized protein [Source:UniProtKB/TrEMBL;Acc:G4N705]	MGG_02668	Putative uncharacterized protein [Source:UniProtKB/TrEMBL;Acc:G5EHQ7]
MGG_03653	60S ribosomal protein L20 [Source:UniProtKB/TrEMBL;Acc:G4N6U9]	MGG_02669	Putative uncharacterized protein [Source:UniProtKB/TrEMBL;Acc:G4NJE8]
MGG_03654	Putative uncharacterized protein [Source:UniProtKB/TrEMBL;Acc:G4N6U8]	MGG_02690	Arg-6 protein [Source:UniProtKB/TrEMBL;Acc:G5EH72]
MGG_03680	40S ribosomal protein S11 [Source:UniProtKB/TrEMBL;Acc:G4N6R7]	MGG_02695	Cysteine proteinase 1 [Source:UniProtKB/TrEMBL;Acc:G5EHT3]
MGG_03691	Putative uncharacterized protein [Source:UniProtKB/TrEMBL;Acc:G4N6Q4]	MGG_02696	Woronin body major protein [Source:UniProtKB/TrEMBL;Acc:G4NJB0]
MGG_03693	Putative uncharacterized protein [Source:UniProtKB/TrEMBL;Acc:G4N6Q2]	MGG_02701	Putative uncharacterized protein [Source:UniProtKB/TrEMBL;Acc:G4NJA2]
MGG_03699	Inosine-5'-monophosphate dehydrogenase IMD4 [Source:UniProtKB/TrEMBL;Acc:G4N6P6]	MGG_02704	Putative uncharacterized protein [Source:UniProtKB/TrEMBL;Acc:G4NJ99]
MGG_03720	Putative uncharacterized protein [Source:UniProtKB/TrEMBL;Acc:G4N6H2]	MGG_02708	Putative uncharacterized protein [Source:UniProtKB/TrEMBL;Acc:G4NJ93]
MGG_03727	50S ribosomal protein L31e [Source:UniProtKB/TrEMBL;Acc:G4N6G4]	MGG_02722	Putative uncharacterized protein [Source:UniProtKB/TrEMBL;Acc:G5EGX1]
MGG_03728	Ubiquitin-conjugating enzyme E2-20 kDa [Source:UniProtKB/TrEMBL;Acc:G4N6G3]	MGG_02739	Ubiquinone biosynthesis protein COQ4, mitochondrial [Source:UniProtKB/Swiss-Prot;Acc:A4RBZ3]
MGG_03754	Putative uncharacterized protein [Source:UniProtKB/TrEMBL;Acc:G4NHQ8]	MGG_02742	Protein transporter Sec61 subunit gamma [Source:UniProtKB/TrEMBL;Acc:G4NJ55]
MGG_03843	Putative uncharacterized protein [Source:UniProtKB/TrEMBL;Acc:G4NHH0]	MGG_02755	Nitrogen regulatory protein NUT1 [Source:UniProtKB/Swiss-Prot;Acc:Q01168]
MGG_03850	DNA polymerase epsilon catalytic subunit A [Source:UniProtKB/TrEMBL;Acc:G4NHG4]	MGG_02758	Putative uncharacterized protein [Source:UniProtKB/TrEMBL;Acc:G4NJ36]
MGG_03865	Putative uncharacterized protein [Source:UniProtKB/TrEMBL;Acc:G4NHE9]	MGG_02773	MADS box protein [Source:UniProtKB/TrEMBL;Acc:G4NJ14]
MGG_03893	Pre-mRNA-splicing factor ATP-dependent RNA helicase prp43 [Source:UniProtKB/TrEMBL;Acc:G4NHA6]	MGG_02774	Copper transporter [Source:UniProtKB/TrEMBL;Acc:G5EHU1]
MGG_03901	GTP-binding protein rho4 [Source:UniProtKB/TrEMBL;Acc:G4NH97]	MGG_02793	Glycosyl hydrolase family 76 protein [Source:UniProtKB/TrEMBL;Acc:G4NIY9]
MGG_03914	Putative uncharacterized protein [Source:UniProtKB/TrEMBL;Acc:G4NH79]	MGG_02805	Putative uncharacterized protein [Source:UniProtKB/TrEMBL;Acc:G5EHC8]
MGG_03916	Putative uncharacterized protein [Source:UniProtKB/TrEMBL;Acc:G4NH77]	MGG_02826	FAD dependent oxidoreductase superfamily protein [Source:UniProtKB/TrEMBL;Acc:G5EGW1]
MGG_03928	37S ribosomal protein S25, mitochondrial [Source:UniProtKB/Swiss-Prot;Acc:A4R4J0]	MGG_02836	2-methylcitrate dehydratase [Source:UniProtKB/TrEMBL;Acc:G5EH09]
MGG_03960	Dynactin ro-3 [Source:UniProtKB/TrEMBL;Acc:G4NH27]	MGG_02842	Hsp70-like protein [Source:UniProtKB/TrEMBL;Acc:G4NLU9]
MGG_03965	60S ribosomal protein L26 [Source:UniProtKB/TrEMBL;Acc:G4NH22]	MGG_02847	Putative uncharacterized protein [Source:UniProtKB/TrEMBL;Acc:G4NLU4]
MGG_03994	Importin alpha re-exporter [Source:UniProtKB/TrEMBL;Acc:G4NGY3]	MGG_02884	Beta-Ig-H3/Fasciclin [Source:UniProtKB/TrEMBL;Acc:G5EHM3]
MGG_03999	Lysophospholipase [Source:UniProtKB/TrEMBL;Acc:G4NGX6]	MGG_02887	Putative uncharacterized protein [Source:UniProtKB/TrEMBL;Acc:G5EHN3]
MGG_04007	Putative uncharacterized protein [Source:UniProtKB/TrEMBL;Acc:G4NGW6]	MGG_02899	Proline-specific permease [Source:UniProtKB/TrEMBL;Acc:G5EHZ1]
MGG_04008	60S ribosomal protein L4 [Source:UniProtKB/TrEMBL;Acc:G4NGW5]	MGG_02914	2-deoxy-D-gluconate 3-dehydrogenase [Source:UniProtKB/TrEMBL;Acc:G5EI06]
MGG_04012	3-hydroxyisobutyryl-CoA hydrolase [Source:UniProtKB/TrEMBL;Acc:G4NGW1]	MGG_02916	Putative uncharacterized protein [Source:UniProtKB/TrEMBL;Acc:G4NLK8]
MGG_04013	Small nuclear ribonucleoprotein Sm D2 [Source:UniProtKB/TrEMBL;Acc:G4NGW0]	MGG_02921	Putative uncharacterized protein [Source:UniProtKB/TrEMBL;Acc:G5EGY2]
MGG_04023	Putative uncharacterized protein [Source:UniProtKB/TrEMBL;Acc:G4NGU6]	MGG_02925	Putative uncharacterized protein [Source:UniProtKB/TrEMBL;Acc:G4NLJ6]
MGG_04030	Putative uncharacterized protein [Source:UniProtKB/TrEMBL;Acc:G4NGT7]	MGG_02927	Putative uncharacterized protein [Source:UniProtKB/TrEMBL;Acc:G5EHR8]
MGG_04040	DEAH box polypeptide 37 [Source:UniProtKB/TrEMBL;Acc:G4NGS5]	MGG_02933	Putative uncharacterized protein [Source:UniProtKB/TrEMBL;Acc:G5EH51]
MGG_04042	Leucyl-tRNA synthetase [Source:UniProtKB/TrEMBL;Acc:G4NGS3]	MGG_02938	Putative uncharacterized protein [Source:UniProtKB/TrEMBL;Acc:G4NLE3]
MGG_04083	Small nuclear ribonucleoprotein Sm D3 [Source:UniProtKB/TrEMBL;Acc:G4NGM8]	MGG_02940	UBX domain-containing protein 8 [Source:UniProtKB/TrEMBL;Acc:G5EGZ6]
MGG_04093	Putative uncharacterized protein [Source:UniProtKB/TrEMBL;Acc:G4NGL7]	MGG_02941	Putative uncharacterized protein [Source:UniProtKB/TrEMBL;Acc:G4NLE0]
MGG_04104	60S ribosomal protein L22 [Source:UniProtKB/TrEMBL;Acc:G4NGK1]	MGG_02952	40S ribosomal protein S9 [Source:UniProtKB/TrEMBL;Acc:G4NLC8]
MGG_04110	Queuine tRNA-ribosyltransferase [Source:UniProtKB/TrEMBL;Acc:G4NIU8]	MGG_02955	IMP-specific 5'-nucleotidase 1 [Source:UniProtKB/TrEMBL;Acc:G5EI09]
MGG_04118	Fatty acid synthase beta subunit dehydratase [Source:UniProtKB/TrEMBL;Acc:G4NIT9]	MGG_02975	Putative uncharacterized protein [Source:UniProtKB/TrEMBL;Acc:G4NL49]
MGG_04136	Putative uncharacterized protein [Source:UniProtKB/TrEMBL;Acc:G4NIS0]	MGG_02992	Putative uncharacterized protein [Source:UniProtKB/TrEMBL;Acc:G4NL24]
MGG_04145	Chitin synthase 2 [Source:UniProtKB/TrEMBL;Acc:G4NIR3]	MGG_03006	Putative uncharacterized protein [Source:UniProtKB/TrEMBL;Acc:G5EHG1]
MGG_04181	Putative uncharacterized protein [Source:UniProtKB/TrEMBL;Acc:G4NF94]	MGG_03007	Choline kinase [Source:UniProtKB/TrEMBL;Acc:G4NL09]
MGG_04187	Putative uncharacterized protein [Source:UniProtKB/TrEMBL;Acc:G4NF74]	MGG_03008	Putative uncharacterized protein [Source:UniProtKB/TrEMBL;Acc:G4NL08]
MGG_04204	Guanine nucleotide-binding protein alpha-2 subunit [Source:UniProtKB/TrEMBL;Acc:G4NF72]	MGG_03014	Putative uncharacterized protein [Source:UniProtKB/TrEMBL;Acc:G5EHD1]
MGG_04212	L-ornithine 5-monooxygenase (L-ornithine N(5)-oxygenase) [Source:UniProtKB/TrEMBL;Acc:G4NF43]	MGG_03028	Nicotinate-nucleotide diphosphorylase [Source:UniProtKB/TrEMBL;Acc:G4NKT8]
MGG_04240	Putative uncharacterized protein [Source:UniProtKB/TrEMBL;Acc:G4NFB3]	MGG_03029	Metalloproteinase [Source:UniProtKB/TrEMBL;Acc:G5EHM4]
MGG_04310	54S ribosomal protein L6 [Source:UniProtKB/TrEMBL;Acc:G4NGH6]	MGG_03036	Putative uncharacterized protein [Source:UniProtKB/TrEMBL;Acc:G4NKS9]
MGG_04323	Putative uncharacterized protein [Source:UniProtKB/TrEMBL;Acc:G4NGG1]	MGG_03038	Putative uncharacterized protein [Source:UniProtKB/TrEMBL;Acc:G4NKS4]
MGG_04324	Putative uncharacterized protein [Source:UniProtKB/TrEMBL;Acc:G4NGG0]	MGG_03039	Hsp70-like protein [Source:UniProtKB/TrEMBL;Acc:G5EHW4]
MGG_04327	Putative uncharacterized protein [Source:UniProtKB/TrEMBL;Acc:G4NGF6]	MGG_03041	Glucokinase [Source:UniProtKB/TrEMBL;Acc:G5EHQ5]
MGG_04328	Putative uncharacterized protein [Source:UniProtKB/TrEMBL;Acc:G4NGF5]	MGG_03051	Aspartate-semialdehyde dehydrogenase [Source:UniProtKB/TrEMBL;Acc:G4NKL2]
MGG_04330	Mitochondrial ribosomal protein subunit S4 [Source:UniProtKB/TrEMBL;Acc:G4NGF3]	MGG_03080	Ribosome biogenesis protein Sqt1 [Source:UniProtKB/TrEMBL;Acc:G5EH56]
MGG_04331	37S ribosomal protein MRP4 [Source:UniProtKB/TrEMBL;Acc:G4NGF2]	MGG_03089	Transmembrane BAX inhibitor domain-containing protein-containing protein 4 [Source:UniProtKB/TrEMBL;Acc:G5EI05]
MGG_04333	Putative uncharacterized protein [Source:UniProtKB/TrEMBL;Acc:G4NGF0]	MGG_03101	Amino acid transporter [Source:UniProtKB/TrEMBL;Acc:G4NKA6]
MGG_04334	FAD binding domain-containing protein [Source:UniProtKB/TrEMBL;Acc:G4NGE9]	MGG_03102	Putative uncharacterized protein [Source:UniProtKB/TrEMBL;Acc:G5EI79]
MGG_04400	ATP-dependent RNA helicase eIF4A [Source:UniProtKB/Swiss-Prot;Acc:A4QVP2]	MGG_03109	Putative uncharacterized protein [Source:UniProtKB/TrEMBL;Acc:G4NK96]
MGG_04425	Phenylalanyl-tRNA synthetase subunit alpha [Source:UniProtKB/TrEMBL;Acc:G4MZF6]	MGG_03115	Putative uncharacterized protein [Source:UniProtKB/TrEMBL;Acc:G4N5Z5]
MGG_04431	Putative uncharacterized protein [Source:UniProtKB/TrEMBL;Acc:G4MZG4]	MGG_03137	Putative uncharacterized protein [Source:UniProtKB/TrEMBL;Acc:G4NAU9]
MGG_04436	Elongation factor 1-beta [Source:UniProtKB/TrEMBL;Acc:G4MSB2]	MGG_03146	Putative uncharacterized protein [Source:UniProtKB/TrEMBL;Acc:G4NAT9]
MGG_04440	Putative uncharacterized protein [Source:UniProtKB/TrEMBL;Acc:G4MSB6]	MGG_03147	Glycerol-3-phosphate dehydrogenase [Source:UniProtKB/TrEMBL;Acc:G4NAT8]
MGG_04447	Putative uncharacterized protein [Source:UniProtKB/TrEMBL;Acc:G4MSC3]	MGG_03152	ATP synthase subunit 5 [Source:UniProtKB/TrEMBL;Acc:G4NAT1]
MGG_04455	60S ribosomal protein L35 [Source:UniProtKB/TrEMBL;Acc:G4MSD2]	MGG_03155	Putative uncharacterized protein [Source:UniProtKB/TrEMBL;Acc:G4NAS7]
MGG_04458	Thymidylate synthase [Source:UniProtKB/TrEMBL;Acc:G4MSD5]	MGG_03164	Cofilin [Source:UniProtKB/TrEMBL;Acc:G4NAR6]
MGG_04468	Putative uncharacterized protein [Source:UniProtKB/TrEMBL;Acc:G4MKJ8]	MGG_03185	ATP synthase subunit beta [Source:UniProtKB/TrEMBL;Acc:G4NAE0]
MGG_04474	Inositol phosphosphingolipids phospholipase C [Source:UniProtKB/TrEMBL;Acc:G4MKJ1]	MGG_03188	Cytochrome c oxidase polypeptide 5 [Source:UniProtKB/TrEMBL;Acc:G4NAD7]
MGG_04476	FK506-binding protein 4 [Source:UniProtKB/TrEMBL;Acc:G4MKI9]	MGG_03200	Zinc metalloprotease mde10 [Source:UniProtKB/TrEMBL;Acc:G4NAC1]
MGG_04485	Putative uncharacterized protein [Source:UniProtKB/TrEMBL;Acc:G4MSA1]	MGG_03201	Acetyl-coenzyme A synthetase [Source:UniProtKB/TrEMBL;Acc:G4NAB9]
MGG_04503	Carbamoyl-phosphate synthase subunit arginine-specific large [Source:UniProtKB/TrEMBL;Acc:G4MS82]	MGG_03211	26S proteasome non-ATPase regulatory subunit 11 [Source:UniProtKB/TrEMBL;Acc:G4NAA5]
MGG_04533	Putative uncharacterized protein [Source:UniProtKB/TrEMBL;Acc:G4MSS3]	MGG_03212	Putative uncharacterized protein [Source:UniProtKB/TrEMBL;Acc:G4NAA3]
MGG_04538	Putative uncharacterized protein [Source:UniProtKB/TrEMBL;Acc:G4MSS9]	MGG_03236	40S ribosomal protein S6-B [Source:UniProtKB/TrEMBL;Acc:G4N9W9]
MGG_04562	tRNA (Guanine-N(1)-)-methyltransferase [Source:UniProtKB/TrEMBL;Acc:G4MRU1]	MGG_03250	Enoyl reductase TSC13 [Source:UniProtKB/TrEMBL;Acc:G4N9V3]
MGG_04569	NADPH dehydrogenase [Source:UniProtKB/TrEMBL;Acc:G4MST7]	MGG_03251	40S ribosomal protein S8 [Source:UniProtKB/TrEMBL;Acc:G4N9V2]
MGG_04574	3-beta-hydroxysteroid-Delta(8), Delta(7)-isomerase [Source:UniProtKB/TrEMBL;Acc:G4MSU2]	MGG_03257	Plasma alpha-L-fucosidase [Source:UniProtKB/TrEMBL;Acc:G4N9U6]
MGG_04584	HNRNP arginine N-methyltransferase [Source:UniProtKB/TrEMBL;Acc:G4MSU6]	MGG_03263	Betaine aldehyde dehydrogenase [Source:UniProtKB/TrEMBL;Acc:G4N9J6]
MGG_04586	Riboflavin synthase [Source:UniProtKB/TrEMBL;Acc:G4MSU9]	MGG_03269	Putative uncharacterized protein [Source:UniProtKB/TrEMBL;Acc:G4N9I6]
MGG_04587	Putative uncharacterized protein [Source:UniProtKB/TrEMBL;Acc:G4MSV0]	MGG_03280	Nitrilase 2 [Source:UniProtKB/TrEMBL;Acc:G4N9H1]
MGG_04608	Putative uncharacterized protein [Source:UniProtKB/TrEMBL;Acc:G4MRQ9]	MGG_03281	Chorismate synthase; Chorismate synthase, variant [Source:UniProtKB/TrEMBL;Acc:G4N9G9]
MGG_04612	60S ribosomal protein L8-B [Source:UniProtKB/TrEMBL;Acc:G4MSW3]	MGG_03290	N-(5-amino-5-carboxypentanoyl)-L-cysteinyl-D-valine synthase [Source:UniProtKB/TrEMBL;Acc:G4N9G1]
MGG_04617	Putative uncharacterized protein [Source:UniProtKB/TrEMBL;Acc:G4MSW8]	MGG_03292	Putative uncharacterized protein [Source:UniProtKB/TrEMBL;Acc:G4N9F8]
MGG_04625	Putative uncharacterized protein [Source:UniProtKB/TrEMBL;Acc:G4MRQ1]	MGG_03301	Putative uncharacterized protein [Source:UniProtKB/TrEMBL;Acc:G4N9F1]
MGG_04647	Eukaryotic translation initiation factor 4E-1 [Source:UniProtKB/TrEMBL;Acc:G4MT85]	MGG_03307	Putative uncharacterized protein [Source:UniProtKB/TrEMBL;Acc:G4N991]
MGG_04659	Putative uncharacterized protein [Source:UniProtKB/TrEMBL;Acc:G4MTA1]	MGG_03310	T-complex protein 1 subunit eta [Source:UniProtKB/TrEMBL;Acc:G4N987]
MGG_04667	Putative uncharacterized protein [Source:UniProtKB/TrEMBL;Acc:G4MTA9]	MGG_03324	Putative uncharacterized protein [Source:UniProtKB/TrEMBL;Acc:G4N970]
MGG_04669	Putative uncharacterized protein [Source:UniProtKB/TrEMBL;Acc:G4MTB1]	MGG_03326	Putative uncharacterized protein [Source:UniProtKB/TrEMBL;Acc:G4N966]
MGG_04696	60S ribosomal protein L10a [Source:UniProtKB/TrEMBL;Acc:G4MTC2]	MGG_03340	Putative uncharacterized protein [Source:UniProtKB/TrEMBL;Acc:G4N948]
MGG_04703	Putative uncharacterized protein [Source:UniProtKB/TrEMBL;Acc:G4MTD3]	MGG_03354	Putative uncharacterized protein [Source:UniProtKB/TrEMBL;Acc:G4N8Y5]
MGG_04729	Putative uncharacterized protein [Source:UniProtKB/TrEMBL;Acc:G4MTQ2]	MGG_03360	Carboxylic acid transporter [Source:UniProtKB/TrEMBL;Acc:G4N8X6]
MGG_04758	Putative uncharacterized protein [Source:UniProtKB/TrEMBL;Acc:G4MTR7]	MGG_03375	Isotrichodermin C-15 hydroxylase [Source:UniProtKB/TrEMBL;Acc:G4N8V7]
MGG_04772	Putative uncharacterized protein [Source:UniProtKB/TrEMBL;Acc:G4MTS8]	MGG_03379	Putative uncharacterized protein [Source:UniProtKB/TrEMBL;Acc:G4N8V3]
MGG_04828	Putative uncharacterized protein [Source:UniProtKB/TrEMBL;Acc:G4MU69]	MGG_03399	Arsenical-resistance protein [Source:UniProtKB/TrEMBL;Acc:G4N8N0]
MGG_04829	60S ribosomal protein L9-A [Source:UniProtKB/TrEMBL;Acc:G4MU70]	MGG_03415	Putative uncharacterized protein [Source:UniProtKB/TrEMBL;Acc:G4N8L0]
MGG_04831	Putative uncharacterized protein [Source:UniProtKB/TrEMBL;Acc:G4MU72]	MGG_03439	Acid phosphatase [Source:UniProtKB/TrEMBL;Acc:G4N8C6]
MGG_04857	tRNA isopentenyltransferase [Source:UniProtKB/TrEMBL;Acc:G4N2B7]	MGG_03441	Trehalose-phosphatase [Source:UniProtKB/TrEMBL;Acc:G4N8C1]
MGG_04868	Purine-cytosine permease FCY22 [Source:UniProtKB/TrEMBL;Acc:G4N2N6]	MGG_03442	Putative uncharacterized protein [Source:UniProtKB/TrEMBL;Acc:G4N8C0]
MGG_04887	Putative uncharacterized protein [Source:UniProtKB/TrEMBL;Acc:G4N2R0]	MGG_03446	Putative uncharacterized protein [Source:UniProtKB/TrEMBL;Acc:G4N8B7]
MGG_04891	Putative uncharacterized protein [Source:UniProtKB/TrEMBL;Acc:G4N2R4]	MGG_03462	Putative uncharacterized protein [Source:UniProtKB/TrEMBL;Acc:G4N898]
MGG_04896	Putative uncharacterized protein [Source:UniProtKB/TrEMBL;Acc:G4N2S0]	MGG_03463	Putative uncharacterized protein [Source:UniProtKB/TrEMBL;Acc:G4N897]
MGG_04901	Methyltransferase [Source:UniProtKB/TrEMBL;Acc:G4N2S6]	MGG_03464	Putative uncharacterized protein [Source:UniProtKB/TrEMBL;Acc:G4N896]
MGG_04912	Putative uncharacterized protein [Source:UniProtKB/TrEMBL;Acc:G4N339]	MGG_03481	Putative uncharacterized protein [Source:UniProtKB/TrEMBL;Acc:G4N821]
MGG_04921	60S ribosomal protein L23 [Source:UniProtKB/TrEMBL;Acc:G4N349]	MGG_03485	RNA polymerase II subunit A domain phosphatase [Source:UniProtKB/TrEMBL;Acc:G4N817]
MGG_04933	Putative uncharacterized protein [Source:UniProtKB/TrEMBL;Acc:G4N362]	MGG_03504	Putative uncharacterized protein [Source:UniProtKB/TrEMBL;Acc:G4N7Z6]
MGG_04955	VHS domain-containing protein [Source:UniProtKB/TrEMBL;Acc:G4N3G9]	MGG_03506	Putative uncharacterized protein [Source:UniProtKB/TrEMBL;Acc:G4N7Z3]
MGG_04960	Phosphoglycerate mutase [Source:UniProtKB/TrEMBL;Acc:G4N3H4]	MGG_03508	Cel3e [Source:UniProtKB/TrEMBL;Acc:G4N7Z0]
MGG_04961	Putative uncharacterized protein [Source:UniProtKB/TrEMBL;Acc:G4N3H5]	MGG_03510	UDP-glucose:glycoprotein glucosyltransferase [Source:UniProtKB/TrEMBL;Acc:G4N7Y8]
MGG_04964	Heterochromatin protein one [Source:UniProtKB/TrEMBL;Acc:G4N3H8]	MGG_03511	Coatomer alpha subunit [Source:UniProtKB/TrEMBL;Acc:G4N7Y7]
MGG_04965	Putative uncharacterized protein [Source:UniProtKB/TrEMBL;Acc:G4N3H9]	MGG_03517	Putative uncharacterized protein [Source:UniProtKB/TrEMBL;Acc:G4N7Y1]
MGG_04969	Electron transfer protein 1 [Source:UniProtKB/TrEMBL;Acc:G4N3I3]	MGG_03521	Aconitate hydratase [Source:UniProtKB/TrEMBL;Acc:G4N7X7]
MGG_04977	60S ribosomal protein L39 [Source:UniProtKB/TrEMBL;Acc:G4N3J4]	MGG_03525	Putative uncharacterized protein [Source:UniProtKB/TrEMBL;Acc:G4N7S0]
MGG_04988	Chromosome segregation protein sudA [Source:UniProtKB/TrEMBL;Acc:G4N3K6]	MGG_03537	Importin subunit beta-3 [Source:UniProtKB/TrEMBL;Acc:G4N7Q6]
MGG_05008	Aldehyde dehydrogenase [Source:UniProtKB/TrEMBL;Acc:G4N3T2]	MGG_03539	Putative uncharacterized protein [Source:UniProtKB/TrEMBL;Acc:G4N7Q4]
MGG_05026	40S ribosomal protein S19 [Source:UniProtKB/TrEMBL;Acc:G4N3V2]	MGG_03551	Threonyl-tRNA synthetase [Source:UniProtKB/TrEMBL;Acc:G4N7P0]
MGG_05056	Zinc-regulated transporter 2 [Source:UniProtKB/TrEMBL;Acc:G4N442]	MGG_03554	60S ribosomal protein L36 [Source:UniProtKB/TrEMBL;Acc:G4N7N7]
MGG_05057	Mitochondrial distribution and morphology protein 10 [Source:UniProtKB/Swiss-Prot;Acc:A4QTI8]	MGG_03569	Fatty acid desaturase [Source:UniProtKB/TrEMBL;Acc:G4N7M1]
MGG_05059	Scytalone dehydratase [Source:UniProtKB/Swiss-Prot;Acc:P56221]	MGG_03577	Histone H2A [Source:UniProtKB/Swiss-Prot;Acc:Q5G578]
MGG_05060	Kinesin family protein [Source:UniProtKB/TrEMBL;Acc:G4N446]	MGG_03582	RING-14 protein [Source:UniProtKB/TrEMBL;Acc:G4N7F0]
MGG_05071	Putative uncharacterized protein [Source:UniProtKB/TrEMBL;Acc:G4N459]	MGG_03583	Cystathionine gamma-synthase [Source:UniProtKB/TrEMBL;Acc:G4N7E9]
MGG_05092	Putative uncharacterized protein [Source:UniProtKB/TrEMBL;Acc:G4N4D9]	MGG_03586	Putative uncharacterized protein [Source:UniProtKB/TrEMBL;Acc:G4N7E5]
MGG_05095	Nucleoporin Nup157/170 [Source:UniProtKB/TrEMBL;Acc:G4N4E4]	MGG_03593	Putative uncharacterized protein [Source:UniProtKB/TrEMBL;Acc:G4N7D9]
MGG_05096	3-ketoacyl-CoA reductase [Source:UniProtKB/Swiss-Prot;Acc:A4QTE3]	MGG_03600	Mitochondrial-processing peptidase subunit beta [Source:UniProtKB/TrEMBL;Acc:G4N7C7]
MGG_05134	Eukaryotic translation initiation factor 3 subunit J [Source:UniProtKB/Swiss-Prot;Acc:A4QTA3]	MGG_03601	Alpha-galactosidase [Source:UniProtKB/TrEMBL;Acc:G4N7C6]
MGG_05143	Putative uncharacterized protein [Source:UniProtKB/TrEMBL;Acc:G4N4Q3]	MGG_03613	Putative uncharacterized protein [Source:UniProtKB/TrEMBL;Acc:G4N752]
MGG_05146	Ribosomal RNA-processing protein 1 [Source:UniProtKB/TrEMBL;Acc:G4N4Q6]	MGG_03641	Elongation factor 1-alpha [Source:UniProtKB/TrEMBL;Acc:G4N716]
MGG_05153	Putative uncharacterized protein [Source:UniProtKB/TrEMBL;Acc:G4N4R4]	MGG_03644	Putative uncharacterized protein [Source:UniProtKB/TrEMBL;Acc:G4N713]
MGG_05170	54S ribosomal protein L17 [Source:UniProtKB/TrEMBL;Acc:G4N4T6]	MGG_03663	Putative uncharacterized protein [Source:UniProtKB/TrEMBL;Acc:G4N6T8]
MGG_05176	Mitochondrial distribution and morphology protein 34 [Source:UniProtKB/Swiss-Prot;Acc:A4QT54]	MGG_03668	Importin subunit beta-1 [Source:UniProtKB/TrEMBL;Acc:G4N6T2]
MGG_05188	Putative uncharacterized protein [Source:UniProtKB/TrEMBL;Acc:G4N512]	MGG_03675	Putative uncharacterized protein [Source:UniProtKB/TrEMBL;Acc:G4N6S3]
MGG_05197	Serine palmitoyltransferase 2 [Source:UniProtKB/TrEMBL;Acc:G4N522]	MGG_03684	Mitochondrial distribution and morphology protein 38 [Source:UniProtKB/TrEMBL;Acc:G4N6R1]
MGG_05248	60S ribosomal protein L32 [Source:UniProtKB/TrEMBL;Acc:G4N5E1]	MGG_03704	RNA polymerase II subunit A domain phosphatase SSU72 [Source:UniProtKB/TrEMBL;Acc:G4N6I8]
MGG_05256	Vacuolar protein sorting-associated protein [Source:UniProtKB/TrEMBL;Acc:G4N5E9]	MGG_03724	CLAP1 [Source:UniProtKB/TrEMBL;Acc:G4N6G7]
MGG_05260	Putative uncharacterized protein [Source:UniProtKB/TrEMBL;Acc:G4N5F3]	MGG_03736	Multidrug resistance-associated protein 1 [Source:UniProtKB/TrEMBL;Acc:G4N6F4]
MGG_05265	Elongation factor 2 [Source:UniProtKB/TrEMBL;Acc:G4N5M6]	MGG_03761	Putative uncharacterized protein [Source:UniProtKB/TrEMBL;Acc:G4NHQ0]
MGG_05270	Putative uncharacterized protein [Source:UniProtKB/TrEMBL;Acc:G4N5N2]	MGG_03822	Peptidase family T4 [Source:UniProtKB/TrEMBL;Acc:G4NHJ4]
MGG_05279	Putative uncharacterized protein [Source:UniProtKB/TrEMBL;Acc:G4N5P1]	MGG_03837	Putative uncharacterized protein [Source:UniProtKB/TrEMBL;Acc:G4NHH8]
MGG_05292	Integral membrane protein [Source:UniProtKB/TrEMBL;Acc:G4N5Q6]	MGG_03855	Eukaryotic translation initiation factor 3 subunit K [Source:UniProtKB/Swiss-Prot;Acc:Q5G574]
MGG_05303	Ribonuclease Z [Source:UniProtKB/TrEMBL;Acc:G4N5R7]	MGG_03856	Putative uncharacterized protein [Source:UniProtKB/TrEMBL;Acc:G4NHF8]
MGG_05310	Sideroflexin-5 [Source:UniProtKB/TrEMBL;Acc:G4N5S5]	MGG_03857	T-complex protein 1 subunit zeta [Source:UniProtKB/TrEMBL;Acc:G4NHF7]
MGG_05325	Polyadenylation factor subunit 2 [Source:UniProtKB/TrEMBL;Acc:G4N047]	MGG_03870	Minor extracellular protease vpr [Source:UniProtKB/TrEMBL;Acc:G4NHE3]
MGG_05326	Sterol O-acyltransferase 2 [Source:UniProtKB/TrEMBL;Acc:G4N048]	MGG_03879	Actin-like protein 3 [Source:UniProtKB/TrEMBL;Acc:G4NHC3]
MGG_05340	Putative uncharacterized protein [Source:UniProtKB/TrEMBL;Acc:G4MKH6]	MGG_03883	Alpha-1,2-mannosyltransferase alg-11 [Source:UniProtKB/TrEMBL;Acc:G4NHB9]
MGG_05364	Endoglucanase-4 [Source:UniProtKB/TrEMBL;Acc:G4MKW1]	MGG_03894	Protein arginine N-methyltransferase [Source:UniProtKB/TrEMBL;Acc:G4NHA5]
MGG_05401	Bifunctional P-450:NADPH-P450 reductase [Source:UniProtKB/TrEMBL;Acc:G4MLB6]	MGG_03915	Pyridoxamine phosphate oxidase [Source:UniProtKB/TrEMBL;Acc:G4NH78]
MGG_05449	60S ribosomal protein L16 [Source:UniProtKB/TrEMBL;Acc:G4MLS0]	MGG_03920	Inositolphosphorylceramide-B C-26 hydroxylase [Source:UniProtKB/TrEMBL;Acc:G4NH69]
MGG_05457	Putative uncharacterized protein [Source:UniProtKB/TrEMBL;Acc:G4MLT2]	MGG_03940	Putative uncharacterized protein [Source:UniProtKB/TrEMBL;Acc:G4NH48]
MGG_05480	Succinyl-CoA ligase subunit alpha [Source:UniProtKB/TrEMBL;Acc:G4MM52]	MGG_03945	Acetolactate synthase [Source:UniProtKB/TrEMBL;Acc:G4NH43]
MGG_05569	Adenylyltransferase and sulfurtransferase UBA4 Adenylyltransferase UBA4 Sulfurtransferase UBA4 [Source:UniProtKB/Swiss-Prot;Acc:A4RPM5]	MGG_03961	Signal recognition particle protein Sec65 [Source:UniProtKB/TrEMBL;Acc:G4NH26]
MGG_05599	Beta-glucosidase 1 [Source:UniProtKB/TrEMBL;Acc:G4MN54]	MGG_03970	Glucan synthesis regulatory protein [Source:UniProtKB/TrEMBL;Acc:G4NH12]
MGG_05625	Transmembrane protein 56; Transmembrane protein 56, variant [Source:UniProtKB/TrEMBL;Acc:G4MNJ3]	MGG_03982	Actin [Source:UniProtKB/TrEMBL;Acc:G4NGZ4]
MGG_05631	UDP-N-acetylglucosamine transporter YEA4 [Source:UniProtKB/TrEMBL;Acc:G4MNK1]	MGG_04014	Dihydroxyacetone kinase [Source:UniProtKB/TrEMBL;Acc:G4NGV9]
MGG_05646	G2/mitotic-specific cyclin-B [Source:UniProtKB/TrEMBL;Acc:G4MNM0]	MGG_04015	Mannan endo-1,6-alpha-mannosidase DCW1 [Source:UniProtKB/TrEMBL;Acc:G4NGV8]
MGG_05647	50S ribosomal protein L2 [Source:UniProtKB/TrEMBL;Acc:G4MNM1]	MGG_04034	Formate dehydrogenase [Source:UniProtKB/TrEMBL;Acc:G4NGT3]
MGG_05648	Putative uncharacterized protein [Source:UniProtKB/TrEMBL;Acc:G4MNM2]	MGG_04045	Mannosyl-oligosaccharide glucosidase [Source:UniProtKB/TrEMBL;Acc:G4NGR9]
MGG_05661	40S ribosomal protein S18 [Source:UniProtKB/TrEMBL;Acc:G4MNZ8]	MGG_04053	Proteasome subunit alpha type-1 [Source:UniProtKB/TrEMBL;Acc:G4NGQ9]
MGG_05668	Putative uncharacterized protein [Source:UniProtKB/TrEMBL;Acc:G4MP06]	MGG_04059	Phosphoserine aminotransferase [Source:UniProtKB/TrEMBL;Acc:G4NGQ3]
MGG_05675	Putative uncharacterized protein [Source:UniProtKB/TrEMBL;Acc:G4MP13]	MGG_04067	GTPase-activating protein GYP7 [Source:UniProtKB/TrEMBL;Acc:G4NGP5]
MGG_05679	Putative uncharacterized protein [Source:UniProtKB/TrEMBL;Acc:G4MP17]	MGG_04085	Putative uncharacterized protein [Source:UniProtKB/TrEMBL;Acc:G4NGM6]
MGG_05690	Putative uncharacterized protein [Source:UniProtKB/TrEMBL;Acc:G4MP28]	MGG_04099	Allantoate permease [Source:UniProtKB/TrEMBL;Acc:G4NGK8]
MGG_05701	U6 snRNA-associated Sm-like protein LSm6 [Source:UniProtKB/Swiss-Prot;Acc:A4RQ29]	MGG_04108	Transcriptional activator protein acu-15 [Source:UniProtKB/TrEMBL;Acc:G4NIV0]
MGG_05706	Putative uncharacterized protein [Source:UniProtKB/TrEMBL;Acc:G4MP44]	MGG_04114	40S ribosomal protein S17 [Source:UniProtKB/TrEMBL;Acc:G4NIU4]
MGG_05714	Putative uncharacterized protein [Source:UniProtKB/TrEMBL;Acc:G4MPF8]	MGG_04117	Putative uncharacterized protein [Source:UniProtKB/TrEMBL;Acc:G4NIU2]
MGG_05721	Putative uncharacterized protein [Source:UniProtKB/TrEMBL;Acc:G4MPG8]	MGG_04156	Aspartate aminotransferase [Source:UniProtKB/TrEMBL;Acc:G4NIQ1]
MGG_05734	Phospho-2-dehydro-3-deoxyheptonate aldolase [Source:UniProtKB/TrEMBL;Acc:G4MPI9]	MGG_04167	Putative uncharacterized protein [Source:UniProtKB/TrEMBL;Acc:G4NIN8]
MGG_05738	Paxillin [Source:UniProtKB/TrEMBL;Acc:G4MPJ4]	MGG_04183	Putative uncharacterized protein [Source:UniProtKB/TrEMBL;Acc:G4NF91]
MGG_05785	Levanase [Source:UniProtKB/TrEMBL;Acc:G4N0X0]	MGG_04190	Putative uncharacterized protein [Source:UniProtKB/TrEMBL;Acc:G4NF58]
MGG_05844	Mannan endo-1,4-beta-mannosidase 1 [Source:UniProtKB/TrEMBL;Acc:G4N3N5]	MGG_04206	Putative uncharacterized protein [Source:UniProtKB/TrEMBL;Acc:G4NF70]
MGG_05883	Putative uncharacterized protein [Source:UniProtKB/TrEMBL;Acc:G4N3Y1]	MGG_04210	Arginine biosynthesis bifunctional protein ArgJ, mitochondrial Glutamate N-acetyltransferase Amino-acid acetyltransferase Arginine biosynthesis bifunctional protein ArgJ alpha chain Arginine biosynthesis bifunctional protein ArgJ beta chain [Source:UniProtKB/Swiss-Prot;Acc:A4R5F6]
MGG_05926	Putative uncharacterized protein [Source:UniProtKB/TrEMBL;Acc:G4N426]	MGG_04229	L-asparaginase 1 [Source:UniProtKB/TrEMBL;Acc:G4NFC3]
MGG_05957	50S ribosomal protein L1 [Source:UniProtKB/TrEMBL;Acc:G4N4C0]	MGG_04241	Putative uncharacterized protein [Source:UniProtKB/TrEMBL;Acc:G4NFB2]
MGG_05962	Putative uncharacterized protein [Source:UniProtKB/TrEMBL;Acc:G4N4C7]	MGG_04251	Sodium/phosphate symporter [Source:UniProtKB/TrEMBL;Acc:G4NFG5]
MGG_05983	Putative uncharacterized protein [Source:UniProtKB/TrEMBL;Acc:G4N4K6]	MGG_04321	Putative uncharacterized protein [Source:UniProtKB/TrEMBL;Acc:G4NGG3]
MGG_05984	Levo-lactonase [Source:UniProtKB/TrEMBL;Acc:G4N4K7]	MGG_04329	Putative uncharacterized protein [Source:UniProtKB/TrEMBL;Acc:G4NGF4]
MGG_05994	Putative uncharacterized protein [Source:UniProtKB/TrEMBL;Acc:G4N4L7]	MGG_04336	Putative uncharacterized protein [Source:UniProtKB/TrEMBL;Acc:G4NGE7]
MGG_05995	Putative uncharacterized protein [Source:UniProtKB/TrEMBL;Acc:G4N4L9]	MGG_04337	Catalase-peroxidase 1 [Source:UniProtKB/Swiss-Prot;Acc:A4R5S9]
MGG_05999	H/ACA ribonucleoprotein complex subunit 2 [Source:UniProtKB/TrEMBL;Acc:G4N4M3]	MGG_04338	Potassium transporter 1 [Source:UniProtKB/TrEMBL;Acc:G4NGE5]
MGG_06003	Putative uncharacterized protein [Source:UniProtKB/TrEMBL;Acc:G4N4M7]	MGG_04339	Putative uncharacterized protein [Source:UniProtKB/TrEMBL;Acc:G4NGE2]
MGG_06016	Putative uncharacterized protein [Source:UniProtKB/TrEMBL;Acc:G4N4U4]	MGG_04340	Putative uncharacterized protein [Source:UniProtKB/TrEMBL;Acc:G4NGE1]
MGG_06040	Histidinol-phosphatase [Source:UniProtKB/TrEMBL;Acc:G4N4X0]	MGG_04344	Putative uncharacterized protein [Source:UniProtKB/TrEMBL;Acc:G4NGD7]
MGG_06044	Ubiquitin-60S ribosomal protein L40 [Source:UniProtKB/TrEMBL;Acc:G4N4X6]	MGG_04358	Putative uncharacterized protein [Source:UniProtKB/TrEMBL;Acc:G4MZ01]
MGG_06047	Cytochrome P450 61 [Source:UniProtKB/TrEMBL;Acc:G4N4X9]	MGG_04363	Putative uncharacterized protein [Source:UniProtKB/TrEMBL;Acc:G4MZB2]
MGG_06071	50S ribosomal protein L11 [Source:UniProtKB/TrEMBL;Acc:G4N563]	MGG_04364	Putative uncharacterized protein [Source:UniProtKB/TrEMBL;Acc:G4MZB3]
MGG_06081	Putative uncharacterized protein [Source:UniProtKB/TrEMBL;Acc:G4N580]	MGG_04367	Putative uncharacterized protein [Source:UniProtKB/TrEMBL;Acc:G4MZB7]
MGG_06082	Putative uncharacterized protein [Source:UniProtKB/TrEMBL;Acc:G4N582]	MGG_04393	Putative uncharacterized protein [Source:UniProtKB/TrEMBL;Acc:G4MKM8]
MGG_06083	DNA-directed RNA polymerase I [Source:UniProtKB/TrEMBL;Acc:G4N583]	MGG_04396	Valyl-tRNA synthetase [Source:UniProtKB/TrEMBL;Acc:G4MKM5]
MGG_06101	SH3 domain-containing protein [Source:UniProtKB/TrEMBL;Acc:G4N5A2]	MGG_04404	Pisatin demethylase [Source:UniProtKB/TrEMBL;Acc:G4MKN0]
MGG_06111	Mitotic checkpoint protein BUB3 [Source:UniProtKB/TrEMBL;Acc:G4N5H8]	MGG_04428	Zinc finger transcription factor ace1 [Source:UniProtKB/TrEMBL;Acc:G4MZG0]
MGG_06114	Putative uncharacterized protein [Source:UniProtKB/TrEMBL;Acc:G4N5I1]	MGG_04432	Cytochrome P450 51 [Source:UniProtKB/TrEMBL;Acc:G4MZG5]
MGG_06124	Activating signal cointegrator 1 complex subunit 3 [Source:UniProtKB/TrEMBL;Acc:G4N5J1]	MGG_04435	Bifunctional purine biosynthesis protein ADE17 [Source:UniProtKB/TrEMBL;Acc:G4MSB1]
MGG_06127	Profilin [Source:UniProtKB/TrEMBL;Acc:G4N5J5]	MGG_04439	Endosomal protein P24B [Source:UniProtKB/TrEMBL;Acc:G4MSB5]
MGG_06132	Putative uncharacterized protein [Source:UniProtKB/TrEMBL;Acc:G4N5K3]	MGG_04444	60S ribosomal protein L6-B [Source:UniProtKB/TrEMBL;Acc:G4MSC0]
MGG_06143	Lysophospholipase NTE1 [Source:UniProtKB/Swiss-Prot;Acc:A4QVZ8]	MGG_04445	Dipeptidyl-peptidase 3 [Source:UniProtKB/TrEMBL;Acc:G4MSC1]
MGG_06152	GMF family protein [Source:UniProtKB/TrEMBL;Acc:G4MZY6]	MGG_04449	Branched-chain alpha-keto acid lipoamide acyltransferase [Source:UniProtKB/TrEMBL;Acc:G4MSC5]
MGG_06154	Ras-like protein [Source:UniProtKB/TrEMBL;Acc:G4MZY8]	MGG_04465	Putative uncharacterized protein [Source:UniProtKB/TrEMBL;Acc:G4MKK1]
MGG_06162	DNA topoisomerase 2 [Source:UniProtKB/TrEMBL;Acc:G4MZZ7]	MGG_04467	60S acidic ribosomal protein P0 [Source:UniProtKB/TrEMBL;Acc:G4MKJ9]
MGG_06164	Putative uncharacterized protein [Source:UniProtKB/TrEMBL;Acc:G4MZZ9]	MGG_04478	Fimbrin [Source:UniProtKB/TrEMBL;Acc:G4MKI5]
MGG_06167	Phytase [Source:UniProtKB/TrEMBL;Acc:G4N003]	MGG_04484	60S ribosomal protein L18 [Source:UniProtKB/TrEMBL;Acc:G4MSA3]
MGG_06179	Putative uncharacterized protein [Source:UniProtKB/TrEMBL;Acc:G4N016]	MGG_04495	Phosphoglucomutase [Source:UniProtKB/TrEMBL;Acc:G4MS90]
MGG_06184	Putative uncharacterized protein [Source:UniProtKB/TrEMBL;Acc:G4N023]	MGG_04529	Proteasome component PUP1 [Source:UniProtKB/TrEMBL;Acc:G4MSG1]
MGG_06198	Putative uncharacterized protein [Source:UniProtKB/TrEMBL;Acc:G4N0E4]	MGG_04540	Inosine-uridine preferring nucleoside hydrolase [Source:UniProtKB/TrEMBL;Acc:G4MST1]
MGG_06214	Cytidylyltransferase [Source:UniProtKB/TrEMBL;Acc:G4N0G1]	MGG_04543	Putative uncharacterized protein [Source:UniProtKB/TrEMBL;Acc:G4MST3]
MGG_06216	Putative uncharacterized protein [Source:UniProtKB/TrEMBL;Acc:G4N0G3]	MGG_04545	Cytochrome c peroxidase, mitochondrial [Source:UniProtKB/Swiss-Prot;Acc:A4QVH4]
MGG_06234	Putative uncharacterized protein [Source:UniProtKB/TrEMBL;Acc:G4N8P3]	MGG_04550	Calcium-translocating P-type ATPase [Source:UniProtKB/TrEMBL;Acc:G4MS63]
MGG_06242	Ribosome biogenesis protein Kri1 [Source:UniProtKB/TrEMBL;Acc:G4N8I5]	MGG_04551	Proteasome component PUP3 [Source:UniProtKB/TrEMBL;Acc:G4MS62]
MGG_06249	Translationally controlled tumor protein [Source:UniProtKB/TrEMBL;Acc:G4N8H7]	MGG_04555	Triacylglycerol lipase FGL2 [Source:UniProtKB/TrEMBL;Acc:G4MS59]
MGG_06263	Putative uncharacterized protein [Source:UniProtKB/TrEMBL;Acc:G4N8G2]	MGG_04560	Putative uncharacterized protein [Source:UniProtKB/TrEMBL;Acc:G4MRU3]
MGG_06276	Putative uncharacterized protein [Source:UniProtKB/TrEMBL;Acc:G4N8E7]	MGG_04582	Putative uncharacterized protein [Source:UniProtKB/TrEMBL;Acc:G4MRS8]
MGG_06293	Histone H4 [Source:UniProtKB/TrEMBL;Acc:G5EHN4]	MGG_04599	Putative uncharacterized protein [Source:UniProtKB/TrEMBL;Acc:G4MRR1]
MGG_06297	Putative uncharacterized protein [Source:UniProtKB/TrEMBL;Acc:G4N871]	MGG_04610	Putative uncharacterized protein [Source:UniProtKB/TrEMBL;Acc:G4MRQ7]
MGG_06310	Putative uncharacterized protein [Source:UniProtKB/TrEMBL;Acc:G4N855]	MGG_04618	Amidophosphoribosyltransferase [Source:UniProtKB/TrEMBL;Acc:G4MSW9]
MGG_06311	DNA-directed RNA polymerase I and III polypeptide [Source:UniProtKB/TrEMBL;Acc:G4N854]	MGG_04637	Tyrosine-protein phosphatase CDC14 [Source:UniProtKB/TrEMBL;Acc:G4MRC9]
MGG_06333	60S ribosomal protein L29 [Source:UniProtKB/TrEMBL;Acc:G4N829]	MGG_04655	Putative uncharacterized protein [Source:UniProtKB/TrEMBL;Acc:G4MT96]
MGG_06348	Adenylyl-sulfate kinase [Source:UniProtKB/TrEMBL;Acc:G4N7W0]	MGG_04677	Putative uncharacterized protein [Source:UniProtKB/TrEMBL;Acc:G4MRC2]
MGG_06353	Putative uncharacterized protein [Source:UniProtKB/TrEMBL;Acc:G4N7V4]	MGG_04682	Putative uncharacterized protein [Source:UniProtKB/TrEMBL;Acc:G4MRB3]
MGG_06361	Dynamin-A [Source:UniProtKB/TrEMBL;Acc:G4N7U4]	MGG_04683	15-hydroxyprostaglandin dehydrogenase [Source:UniProtKB/TrEMBL;Acc:G4MRB2]
MGG_06370	DNA ligase 1 [Source:UniProtKB/TrEMBL;Acc:G4N7T1]	MGG_04687	Putative uncharacterized protein [Source:UniProtKB/TrEMBL;Acc:G4MRA8]
MGG_06373	Putative uncharacterized protein [Source:UniProtKB/TrEMBL;Acc:G4N7S8]	MGG_04710	Translational activator GCN1 [Source:UniProtKB/TrEMBL;Acc:G4MR95]
MGG_06378	54S ribosomal protein L12 [Source:UniProtKB/TrEMBL;Acc:G4N7S3]	MGG_04716	V-type ATPase [Source:UniProtKB/TrEMBL;Acc:G4MQX6]
MGG_06379	Midasin [Source:UniProtKB/TrEMBL;Acc:G4N7L9]	MGG_04719	Guanine nucleotide-binding protein subunit beta-like protein [Source:UniProtKB/TrEMBL;Acc:G4MQX3]
MGG_06381	Putative uncharacterized protein [Source:UniProtKB/TrEMBL;Acc:G4N7L7]	MGG_04727	U4/U6 snRNA-associated-splicing factor PRP24 [Source:UniProtKB/TrEMBL;Acc:G4MQW9]
MGG_06403	Putative uncharacterized protein [Source:UniProtKB/TrEMBL;Acc:G4N7J0]	MGG_04732	Acidic mammalian chitinase [Source:UniProtKB/TrEMBL;Acc:G4MQW5]
MGG_06404	Putative uncharacterized protein [Source:UniProtKB/TrEMBL;Acc:G4N7I9]	MGG_04733	Alkaline protease [Source:UniProtKB/TrEMBL;Acc:G4MQW4]
MGG_06408	Ribonucleoside-diphosphate reductase small subunit [Source:UniProtKB/TrEMBL;Acc:G4N7I5]	MGG_04736	Putative uncharacterized protein [Source:UniProtKB/TrEMBL;Acc:G4MQW1]
MGG_06429	Putative uncharacterized protein [Source:UniProtKB/TrEMBL;Acc:G4N7A9]	MGG_04738	Short chain dehydrogenase/oxidoreductase [Source:UniProtKB/TrEMBL;Acc:G4MQV9]
MGG_06448	Hydroxyethylthiazole kinase [Source:UniProtKB/TrEMBL;Acc:G4N790]	MGG_04740	Putative uncharacterized protein [Source:UniProtKB/TrEMBL;Acc:G4MTQ5]
MGG_06449	Putative uncharacterized protein [Source:UniProtKB/TrEMBL;Acc:G4N789]	MGG_04741	Small nuclear ribonucleoprotein Sm D1 [Source:UniProtKB/TrEMBL;Acc:G4MTQ6]
MGG_06459	Hsp98-like protein [Source:UniProtKB/TrEMBL;Acc:G4N778]	MGG_04743	PKHD-type hydroxylase TPA1 [Source:UniProtKB/TrEMBL;Acc:G4MTQ8]
MGG_06467	Putative uncharacterized protein [Source:UniProtKB/TrEMBL;Acc:G4N768]	MGG_04745	ARP2/3 complex 34 kDa subunit [Source:UniProtKB/TrEMBL;Acc:G4MTR0]
MGG_06479	40S ribosomal protein S22 [Source:UniProtKB/TrEMBL;Acc:G4N701]	MGG_04752	ATP synthase subunit 4 [Source:UniProtKB/TrEMBL;Acc:G4MTR3]
MGG_06487	Thymine dioxygenase [Source:UniProtKB/TrEMBL;Acc:G4N6Z0]	MGG_04764	Cystathionine gamma-synthase [Source:UniProtKB/TrEMBL;Acc:G4MTS3]
MGG_06498	5'-methylthioadenosine phosphorylase [Source:UniProtKB/TrEMBL;Acc:G4N6X9]	MGG_04765	Putative uncharacterized protein [Source:UniProtKB/TrEMBL;Acc:G4MQT9]
MGG_06520	Putative uncharacterized protein [Source:UniProtKB/TrEMBL;Acc:G4N6P5]	MGG_04768	Putative uncharacterized protein [Source:UniProtKB/TrEMBL;Acc:G4MTS4]
MGG_06524	Fructose-2,6-bisphosphatase [Source:UniProtKB/TrEMBL;Acc:G4N6N9]	MGG_04793	Putative uncharacterized protein [Source:UniProtKB/TrEMBL;Acc:G4MTU1]
MGG_06540	Tryptophan dimethylallyltransferase 2 [Source:UniProtKB/TrEMBL;Acc:G4N6L3]	MGG_04804	Putative uncharacterized protein [Source:UniProtKB/TrEMBL;Acc:G4MTU6]
MGG_06564	cAMP-independent regulatory protein pac2 [Source:UniProtKB/TrEMBL;Acc:G4N6D4]	MGG_04818	Sorcin [Source:UniProtKB/TrEMBL;Acc:G4MU60]
MGG_06571	60S ribosomal protein L43 [Source:UniProtKB/TrEMBL;Acc:G4N6C5]	MGG_04826	Glycine cleavage system T protein [Source:UniProtKB/TrEMBL;Acc:G4MU67]
MGG_06601	Putative uncharacterized protein [Source:UniProtKB/TrEMBL;Acc:G4N686]	MGG_04827	Vacuolar ATP synthase subunit H [Source:UniProtKB/TrEMBL;Acc:G4MU68]
MGG_06603	Putative uncharacterized protein [Source:UniProtKB/TrEMBL;Acc:G4N629]	MGG_04839	Peroxisomal dehydratase [Source:UniProtKB/TrEMBL;Acc:G4MU82]
MGG_06605	Putative uncharacterized protein [Source:UniProtKB/TrEMBL;Acc:G4N627]	MGG_04853	Homeoprotein [Source:UniProtKB/TrEMBL;Acc:G4N2B2]
MGG_06612	Putative uncharacterized protein [Source:UniProtKB/TrEMBL;Acc:G4N621]	MGG_04856	Protein transporter SEC61 subunit alpha [Source:UniProtKB/TrEMBL;Acc:G4N2B6]
MGG_06614	Putative uncharacterized protein [Source:UniProtKB/TrEMBL;Acc:G4N619]	MGG_04861	Glycine cleavage system H protein [Source:UniProtKB/TrEMBL;Acc:G4N2C2]
MGG_06617	Putative uncharacterized protein [Source:UniProtKB/TrEMBL;Acc:G4N615]	MGG_04876	Succinate dehydrogenase cytochrome B subunit [Source:UniProtKB/TrEMBL;Acc:G4N2P5]
MGG_06618	Beta-lactamase domain-containing protein [Source:UniProtKB/TrEMBL;Acc:G4N614]	MGG_04884	Mitochondrial export translocase Oxa1 [Source:UniProtKB/TrEMBL;Acc:G4N2Q3]
MGG_06620	Putative uncharacterized protein [Source:UniProtKB/TrEMBL;Acc:G4N612]	MGG_04893	Allantoate permease [Source:UniProtKB/TrEMBL;Acc:G4N2R7]
MGG_06626	Putative uncharacterized protein [Source:UniProtKB/TrEMBL;Acc:G4N606]	MGG_04894	Histone H1-binding protein [Source:UniProtKB/TrEMBL;Acc:G4N2R8]
MGG_06629	54S ribosomal protein L10 [Source:UniProtKB/TrEMBL;Acc:G4N603]	MGG_04926	Metacaspase-1 [Source:UniProtKB/Swiss-Prot;Acc:A4QTY2]
MGG_06637	Acetyltransferase [Source:UniProtKB/TrEMBL;Acc:G4MKN6]	MGG_04938	C-3 sterol dehydrogenase/C-4 decarboxylase [Source:UniProtKB/TrEMBL;Acc:G4N367]
MGG_06643	Putative uncharacterized protein [Source:UniProtKB/TrEMBL;Acc:G4MKP3]	MGG_04941	Putative uncharacterized protein [Source:UniProtKB/TrEMBL;Acc:G4N372]
MGG_06652	Putative uncharacterized protein [Source:UniProtKB/TrEMBL;Acc:G4MKQ6]	MGG_04943	CMGC/MAPK protein kinase [Source:UniProtKB/TrEMBL;Acc:G4N374]
MGG_06657	40S ribosomal protein S25 [Source:UniProtKB/TrEMBL;Acc:G4MKR2]	MGG_04944	Putative uncharacterized protein [Source:UniProtKB/TrEMBL;Acc:G4N375]
MGG_06662	FAD binding domain-containing protein [Source:UniProtKB/TrEMBL;Acc:G4MKR7]	MGG_04966	Lysyl-tRNA synthetase [Source:UniProtKB/TrEMBL;Acc:G4N3I0]
MGG_06668	Putative uncharacterized protein [Source:UniProtKB/TrEMBL;Acc:G4MKS1]	MGG_04967	Zinc-regulated transporter 2 [Source:UniProtKB/TrEMBL;Acc:G4N3I1]
MGG_06686	Putative uncharacterized protein [Source:UniProtKB/TrEMBL;Acc:G4ML45]	MGG_04968	Putative uncharacterized protein [Source:UniProtKB/TrEMBL;Acc:G4N3I2]
MGG_06689	Putative uncharacterized protein [Source:UniProtKB/TrEMBL;Acc:G4ML49]	MGG_04972	Putative uncharacterized protein [Source:UniProtKB/TrEMBL;Acc:G4N3I9]
MGG_06692	Putative uncharacterized protein [Source:UniProtKB/TrEMBL;Acc:G4ML52]	MGG_04973	Carbonate dehydratase [Source:UniProtKB/TrEMBL;Acc:G4N3J0]
MGG_06705	Putative uncharacterized protein [Source:UniProtKB/TrEMBL;Acc:G4ML68]	MGG_04979	GPI mannosyltransferase 4 [Source:UniProtKB/TrEMBL;Acc:G4N3J6]
MGG_06721	60S ribosomal protein L28 [Source:UniProtKB/TrEMBL;Acc:G4ML84]	MGG_04986	Putative uncharacterized protein [Source:UniProtKB/TrEMBL;Acc:G4N3K4]
MGG_06722	1,3-beta-glucanosyltransferase gel2 [Source:UniProtKB/TrEMBL;Acc:G4ML85]	MGG_04994	Plasma membrane H+-ATPase [Source:UniProtKB/TrEMBL;Acc:G4N3L2]
MGG_06726	Septin like spn2 [Source:UniProtKB/TrEMBL;Acc:G4ML89]	MGG_05011	Initiation-specific alpha-1,6-mannosyltransferase [Source:UniProtKB/TrEMBL;Acc:G4N3T5]
MGG_06775	Putative uncharacterized protein [Source:UniProtKB/TrEMBL;Acc:G4MLP6]	MGG_05030	Arrestin [Source:UniProtKB/TrEMBL;Acc:G4N3V8]
MGG_06837	40S ribosomal protein S21 [Source:UniProtKB/TrEMBL;Acc:G4MMG3]	MGG_05033	Putative uncharacterized protein [Source:UniProtKB/TrEMBL;Acc:G4N3W1]
MGG_06839	Kinesin [Source:UniProtKB/TrEMBL;Acc:G4MMG6]	MGG_05058	Putative uncharacterized protein [Source:UniProtKB/TrEMBL;Acc:G4N444]
MGG_06846	Putative uncharacterized protein [Source:UniProtKB/TrEMBL;Acc:G4MMH6]	MGG_05061	Putative uncharacterized protein [Source:UniProtKB/TrEMBL;Acc:G4N447]
MGG_06848	Putative uncharacterized protein [Source:UniProtKB/TrEMBL;Acc:G4MMH8]	MGG_05063	Phosphoglycerate kinase [Source:UniProtKB/TrEMBL;Acc:G4N449]
MGG_06853	Putative uncharacterized protein [Source:UniProtKB/TrEMBL;Acc:G4MMI4]	MGG_05111	Putative uncharacterized protein [Source:UniProtKB/TrEMBL;Acc:G4N4G2]
MGG_06872	Putative uncharacterized protein [Source:UniProtKB/TrEMBL;Acc:G4MMK8]	MGG_05139	Putative uncharacterized protein [Source:UniProtKB/TrEMBL;Acc:G4N4P7]
MGG_06875	Putative uncharacterized protein [Source:UniProtKB/TrEMBL;Acc:G4MMW8]	MGG_05140	Putative uncharacterized protein [Source:UniProtKB/TrEMBL;Acc:G4N4P8]
MGG_06881	Putative uncharacterized protein [Source:UniProtKB/TrEMBL;Acc:G4MMX6]	MGG_05141	Putative uncharacterized protein [Source:UniProtKB/TrEMBL;Acc:G4N4P9]
MGG_06911	Inosine triphosphate pyrophosphatase [Source:UniProtKB/Swiss-Prot;Acc:A4R1J6]	MGG_05151	NMDA receptor-regulated protein 1 [Source:UniProtKB/TrEMBL;Acc:G4N4R1]
MGG_06919	40S ribosomal protein S1 [Source:UniProtKB/Swiss-Prot;Acc:A4R1I7]	MGG_05155	Adenosylhomocysteinase [Source:UniProtKB/TrEMBL;Acc:G4N4R7]
MGG_06934	Putative uncharacterized protein [Source:UniProtKB/TrEMBL;Acc:G4MNE7]	MGG_05156	Eukaryotic translation initiation factor 3 subunit H [Source:UniProtKB/Swiss-Prot;Acc:A4QT78]
MGG_06935	40S ribosomal protein S9 [Source:UniProtKB/TrEMBL;Acc:G4MNE9]	MGG_05203	Ran-specific GTPase-activating protein 1 [Source:UniProtKB/TrEMBL;Acc:G4N530]
MGG_06952	Ribosomal protein L38e [Source:UniProtKB/TrEMBL;Acc:G4MNH0]	MGG_05216	Putative uncharacterized protein [Source:UniProtKB/TrEMBL;Acc:G4N545]
MGG_06995	37S ribosomal protein S5 [Source:UniProtKB/TrEMBL;Acc:G4MNY1]	MGG_05223	3-isopropylmalate dehydrogenase [Source:UniProtKB/TrEMBL;Acc:G4N5B0]
MGG_07000	Ribonucleoside-diphosphate reductase large subunit [Source:UniProtKB/TrEMBL;Acc:G4MNY7]	MGG_05232	Putative uncharacterized protein [Source:UniProtKB/TrEMBL;Acc:G4N5C1]
MGG_07006	Putative uncharacterized protein [Source:UniProtKB/TrEMBL;Acc:G4MP99]	MGG_05237	60S ribosomal protein L7 [Source:UniProtKB/TrEMBL;Acc:G4N5C7]
MGG_07008	Nucleolar protein nop-58 [Source:UniProtKB/TrEMBL;Acc:G4MPA1]	MGG_05238	40S ribosomal protein S14 [Source:UniProtKB/TrEMBL;Acc:G4N5C8]
MGG_07043	Putative uncharacterized protein [Source:UniProtKB/TrEMBL;Acc:G4MZQ0]	MGG_05247	NAD-specific glutamate dehydrogenase [Source:UniProtKB/TrEMBL;Acc:G4N5E0]
MGG_07045	Putative uncharacterized protein [Source:UniProtKB/TrEMBL;Acc:G4MZQ1]	MGG_05264	Translation initiation factor 4B [Source:UniProtKB/TrEMBL;Acc:G4N5M5]
MGG_07057	Putative uncharacterized protein [Source:UniProtKB/TrEMBL;Acc:G4MZR6]	MGG_05266	Eukaryotic translation initiation factor 3 subunit L [Source:UniProtKB/Swiss-Prot;Acc:Q5EN08]
MGG_07070	Putative uncharacterized protein [Source:UniProtKB/TrEMBL;Acc:G4MSM4]	MGG_05268	Usp domain-containing protein [Source:UniProtKB/TrEMBL;Acc:G4N5M9]
MGG_07082	tRNA-splicing endonuclease subunit sen34 [Source:UniProtKB/TrEMBL;Acc:G4MSP0]	MGG_05280	NADPH oxidase regulator NoxR [Source:UniProtKB/TrEMBL;Acc:G4N5P2]
MGG_07084	3' exoribonuclease [Source:UniProtKB/TrEMBL;Acc:G4MSP2]	MGG_05281	Superoxide dismutase copper chaperone Lys7, variant [Source:UniProtKB/TrEMBL;Acc:G4N5P3]
MGG_07085	Small nuclear ribonucleoprotein U1a [Source:UniProtKB/TrEMBL;Acc:G4MSP6]	MGG_05296	60S ribosomal protein L34-B [Source:UniProtKB/TrEMBL;Acc:G4N5R0]
MGG_07089	Poly(A) polymerase [Source:UniProtKB/TrEMBL;Acc:G4MSQ2]	MGG_05306	Putative uncharacterized protein [Source:UniProtKB/TrEMBL;Acc:G4N5S1]
MGG_07098	Condensin subunit [Source:UniProtKB/TrEMBL;Acc:G4MSR3]	MGG_05307	Putative uncharacterized protein [Source:UniProtKB/TrEMBL;Acc:G4N5S2]
MGG_07099	Putative uncharacterized protein [Source:UniProtKB/TrEMBL;Acc:G4MSR4]	MGG_05317	S-formylglutathione hydrolase [Source:UniProtKB/TrEMBL;Acc:G4N037]
MGG_07110	Phosphatidylethanolamine N-methyltransferase [Source:UniProtKB/Swiss-Prot;Acc:A4RHN5]	MGG_05345	Dihydroxy-acid dehydratase [Source:UniProtKB/TrEMBL;Acc:G4MKI2]
MGG_07123	Lon protease like protein 2 [Source:UniProtKB/TrEMBL;Acc:G4MT44]	MGG_05384	Ankyrin repeat domain-containing protein 29 [Source:UniProtKB/TrEMBL;Acc:G4MKY8]
MGG_07135	Orotate phosphoribosyltransferase [Source:UniProtKB/TrEMBL;Acc:G4MT58]	MGG_05405	Putative uncharacterized protein [Source:UniProtKB/TrEMBL;Acc:G4MLC3]
MGG_07136	Nucleolar GTP-binding protein 1 [Source:UniProtKB/TrEMBL;Acc:G4MT59]	MGG_05406	Putative uncharacterized protein [Source:UniProtKB/TrEMBL;Acc:G4MLC5]
MGG_07144	Putative uncharacterized protein [Source:UniProtKB/TrEMBL;Acc:G4MT69]	MGG_05421	Putative uncharacterized protein [Source:UniProtKB/TrEMBL;Acc:G4MLD8]
MGG_07153	Putative uncharacterized protein [Source:UniProtKB/TrEMBL;Acc:G4MT79]	MGG_05427	Microtubule-associated protein RP/EB family member 1 [Source:UniProtKB/TrEMBL;Acc:G4MLE5]
MGG_07154	Putative uncharacterized protein [Source:UniProtKB/TrEMBL;Acc:G4MT80]	MGG_05436	Translation machinery-associated protein 20 [Source:UniProtKB/TrEMBL;Acc:G4MLQ6]
MGG_07175	Putative uncharacterized protein [Source:UniProtKB/TrEMBL;Acc:G4MTL2]	MGG_05438	Hsc70 cochaperone [Source:UniProtKB/TrEMBL;Acc:G4MLQ8]
MGG_07203	Putative uncharacterized protein [Source:UniProtKB/TrEMBL;Acc:G4MU06]	MGG_05440	Galactokinase [Source:UniProtKB/TrEMBL;Acc:G4MLR0]
MGG_07205	Putative uncharacterized protein [Source:UniProtKB/TrEMBL;Acc:G4MU09]	MGG_05446	Putative uncharacterized protein [Source:UniProtKB/TrEMBL;Acc:G4MLR7]
MGG_07214	Putative uncharacterized protein [Source:UniProtKB/TrEMBL;Acc:G4MU20]	MGG_05450	NADH kinase POS5 [Source:UniProtKB/TrEMBL;Acc:G4MLS1]
MGG_07225	Putative uncharacterized protein [Source:UniProtKB/TrEMBL;Acc:G4MU35]	MGG_05451	1-acyl-sn-glycerol-3-phosphate acyltransferase 2 [Source:UniProtKB/TrEMBL;Acc:G4MLS2]
MGG_07271	Mitochondrial ribosomal small subunit component [Source:UniProtKB/TrEMBL;Acc:G4MUJ6]	MGG_05467	Sodium/nucleoside cotransporter 1 [Source:UniProtKB/TrEMBL;Acc:G4MLU3]
MGG_07282	Putative uncharacterized protein [Source:UniProtKB/TrEMBL;Acc:G4MUK9]	MGG_05525	Putative uncharacterized protein [Source:UniProtKB/TrEMBL;Acc:G4MM99]
MGG_07286	Putative uncharacterized protein [Source:UniProtKB/TrEMBL;Acc:G4MUL3]	MGG_05552	Putative uncharacterized protein [Source:UniProtKB/TrEMBL;Acc:G4MMN9]
MGG_07287	Lysophospholipase Plb3 [Source:UniProtKB/TrEMBL;Acc:G4MUL5]	MGG_05600	Quinate permease [Source:UniProtKB/TrEMBL;Acc:G4MN55]
MGG_07307	NADH-cytochrome b5 reductase 2 [Source:UniProtKB/TrEMBL;Acc:G4MUZ9]	MGG_05622	Putative uncharacterized protein [Source:UniProtKB/TrEMBL;Acc:G4MNJ0]
MGG_07323	Histone acetyltransferase type B subunit 2 [Source:UniProtKB/TrEMBL;Acc:G4MV16]	MGG_05638	Putative uncharacterized protein [Source:UniProtKB/TrEMBL;Acc:G4MNK9]
MGG_07330	Putative uncharacterized protein [Source:UniProtKB/TrEMBL;Acc:G4MV24]	MGG_05656	Ankyrin repeat protein [Source:UniProtKB/TrEMBL;Acc:G4MNN1]
MGG_07339	Putative uncharacterized protein [Source:UniProtKB/TrEMBL;Acc:G4MVE4]	MGG_05660	Uridine nucleosidase [Source:UniProtKB/TrEMBL;Acc:G4MNZ6]
MGG_07387	Putative uncharacterized protein [Source:UniProtKB/TrEMBL;Acc:G4N0B9]	MGG_05662	Shwachman-Bodian-Diamond syndrome protein [Source:UniProtKB/TrEMBL;Acc:G4MNZ9]
MGG_07420	Putative uncharacterized protein [Source:UniProtKB/TrEMBL;Acc:G4N0R5]	MGG_05663	Carboxypeptidase Y homolog A [Source:UniProtKB/Swiss-Prot;Acc:A4RPY8]
MGG_07437	Putative uncharacterized protein [Source:UniProtKB/TrEMBL;Acc:G4N0U1]	MGG_05673	40S ribosomal protein S3 [Source:UniProtKB/TrEMBL;Acc:G4MP11]
MGG_07466	Cell division control protein 12 [Source:UniProtKB/TrEMBL;Acc:G4N184]	MGG_05676	Coatomer subunit delta [Source:UniProtKB/TrEMBL;Acc:G4MP14]
MGG_07518	Centromere/microtubule-binding protein cbf5 [Source:UniProtKB/TrEMBL;Acc:G4N1Q3]	MGG_05682	CSN-1 [Source:UniProtKB/TrEMBL;Acc:G4MP20]
MGG_07528	Imidazoleglycerol-phosphate dehydratase [Source:UniProtKB/Swiss-Prot;Acc:O42621]	MGG_05683	Putative uncharacterized protein [Source:UniProtKB/TrEMBL;Acc:G4MP21]
MGG_07532	Mitochondrial membrane protein Pet127 [Source:UniProtKB/TrEMBL;Acc:G4N222]	MGG_05685	Putative uncharacterized protein [Source:UniProtKB/TrEMBL;Acc:G4MP23]
MGG_07542	Putative uncharacterized protein [Source:UniProtKB/TrEMBL;Acc:G4N232]	MGG_05702	Methyltransferase [Source:UniProtKB/TrEMBL;Acc:G4MP40]
MGG_07559	Tripeptidyl-peptidase 1 [Source:UniProtKB/TrEMBL;Acc:G4N252]	MGG_05710	Putative uncharacterized protein [Source:UniProtKB/TrEMBL;Acc:G4MPF5]
MGG_07560	Putative uncharacterized protein [Source:UniProtKB/TrEMBL;Acc:G4N253]	MGG_05715	Verprolin [Source:UniProtKB/TrEMBL;Acc:G4MPG0]
MGG_07604	Putative uncharacterized protein [Source:UniProtKB/TrEMBL;Acc:G4N2K7]	MGG_05739	Putative uncharacterized protein [Source:UniProtKB/TrEMBL;Acc:G4MPJ6]
MGG_07613	Acetyl-CoA carboxylase [Source:UniProtKB/TrEMBL;Acc:G4N2L8]	MGG_05753	Protein disulfide-isomerase [Source:UniProtKB/TrEMBL;Acc:G4MPX2]
MGG_07636	Putative uncharacterized protein [Source:UniProtKB/TrEMBL;Acc:G4N2Z7]	MGG_05766	Putative uncharacterized protein [Source:UniProtKB/TrEMBL;Acc:G4MPZ2]
MGG_07663	tRNA pseudouridine synthase 1 [Source:UniProtKB/TrEMBL;Acc:G4N3B4]	MGG_05791	Putative uncharacterized protein [Source:UniProtKB/TrEMBL;Acc:G4N0V5]
MGG_07702	Fructose-1,6-bisphosphatase [Source:UniProtKB/TrEMBL;Acc:G4N063]	MGG_05797	Putative uncharacterized protein [Source:UniProtKB/TrEMBL;Acc:G4N0H1]
MGG_07709	Putative uncharacterized protein [Source:UniProtKB/TrEMBL;Acc:G4N070]	MGG_05798	Putative uncharacterized protein [Source:UniProtKB/TrEMBL;Acc:G4N0H2]
MGG_07728	Putative uncharacterized protein [Source:UniProtKB/TrEMBL;Acc:G4N0J6]	MGG_05806	Putative uncharacterized protein [Source:UniProtKB/TrEMBL;Acc:G4N0I0]
MGG_07753	60S ribosomal protein L11 [Source:UniProtKB/TrEMBL;Acc:G4N0M8]	MGG_05807	Putative uncharacterized protein [Source:UniProtKB/TrEMBL;Acc:G4N0I1]
MGG_07763	Putative uncharacterized protein [Source:UniProtKB/TrEMBL;Acc:G4N0N7]	MGG_05821	Putative uncharacterized protein [Source:UniProtKB/TrEMBL;Acc:G4N3G3]
MGG_07764	Putative uncharacterized protein [Source:UniProtKB/TrEMBL;Acc:G4N0N8]	MGG_05824	Putative uncharacterized protein [Source:UniProtKB/TrEMBL;Acc:G4N3M0]
MGG_07775	Putative uncharacterized protein [Source:UniProtKB/TrEMBL;Acc:G4N108]	MGG_05825	Transferase [Source:UniProtKB/TrEMBL;Acc:G4N3M1]
MGG_07789	3-phytase [Source:UniProtKB/TrEMBL;Acc:G4N124]	MGG_05826	Epoxide hydrolase 2 [Source:UniProtKB/TrEMBL;Acc:G4N3M2]
MGG_07842	Putative uncharacterized protein [Source:UniProtKB/TrEMBL;Acc:G4N1K2]	MGG_05849	Putative uncharacterized protein [Source:UniProtKB/TrEMBL;Acc:G4N3P2]
MGG_07851	Putative uncharacterized protein [Source:UniProtKB/TrEMBL;Acc:G4N1W8]	MGG_05880	Putative uncharacterized protein [Source:UniProtKB/TrEMBL;Acc:G4N3X9]
MGG_07915	Putative uncharacterized protein [Source:UniProtKB/TrEMBL;Acc:G4N2E5]	MGG_05881	Putative uncharacterized protein [Source:UniProtKB/TrEMBL;Acc:G4N3Y0]
MGG_07928	Ubiquitin-40S ribosomal protein S27a [Source:UniProtKB/TrEMBL;Acc:G4N2G1]	MGG_05888	Putative uncharacterized protein [Source:UniProtKB/TrEMBL;Acc:G4N3Y5]
MGG_07929	40S ribosomal protein S26E [Source:UniProtKB/TrEMBL;Acc:G4N2G2]	MGG_05901	Putative uncharacterized protein [Source:UniProtKB/TrEMBL;Acc:G4N3Z8]
MGG_07931	Putative uncharacterized protein [Source:UniProtKB/TrEMBL;Acc:G4N2G5]	MGG_05910	Deoxyribonuclease tatD [Source:UniProtKB/TrEMBL;Acc:G4N407]
MGG_07963	Kinesin-II 95 kDa subunit [Source:UniProtKB/TrEMBL;Acc:G4N2V3]	MGG_05934	Putative uncharacterized protein [Source:UniProtKB/TrEMBL;Acc:G4N493]
MGG_08008	Formyltetrahydrofolate deformylase [Source:UniProtKB/TrEMBL;Acc:G4MX54]	MGG_05936	Putative uncharacterized protein [Source:UniProtKB/TrEMBL;Acc:G4N495]
MGG_08059	Putative uncharacterized protein [Source:UniProtKB/TrEMBL;Acc:G4MXR7]	MGG_05937	Dynamin family protein [Source:UniProtKB/TrEMBL;Acc:G4N496]
MGG_08061	Putative uncharacterized protein [Source:UniProtKB/TrEMBL;Acc:G4MXR9]	MGG_05948	Zinc knuckle domain-containing protein [Source:UniProtKB/TrEMBL;Acc:G4N4A8]
MGG_08077	Putative uncharacterized protein [Source:UniProtKB/TrEMBL;Acc:G4MY88]	MGG_05951	Putative uncharacterized protein [Source:UniProtKB/TrEMBL;Acc:G4N4B2]
MGG_08088	Putative uncharacterized protein [Source:UniProtKB/TrEMBL;Acc:G4MYA1]	MGG_05952	Putative uncharacterized protein [Source:UniProtKB/TrEMBL;Acc:G4N4B4]
MGG_08093	Nodulation protein L [Source:UniProtKB/TrEMBL;Acc:G4MYA6]	MGG_05956	Glutamyl-tRNA synthetase [Source:UniProtKB/TrEMBL;Acc:G4N4B9]
MGG_08100	Exosome component 2 [Source:UniProtKB/TrEMBL;Acc:G4MYB3]	MGG_05959	BZIP transcription factor HapX [Source:UniProtKB/TrEMBL;Acc:G4N4C2]
MGG_08102	D-tyrosyl-tRNA(Tyr) deacylase [Source:UniProtKB/TrEMBL;Acc:G4MYB5]	MGG_05967	Putative uncharacterized protein [Source:UniProtKB/TrEMBL;Acc:G4N4D2]
MGG_08113	Putative uncharacterized protein [Source:UniProtKB/TrEMBL;Acc:G4MYC7]	MGG_05977	Signal recognition particle protein [Source:UniProtKB/TrEMBL;Acc:G4N4K0]
MGG_08117	DRAP deaminase [Source:UniProtKB/TrEMBL;Acc:G4MYD1]	MGG_05985	Putative uncharacterized protein [Source:UniProtKB/TrEMBL;Acc:G4N4K8]
MGG_08129	Lysine-specific permease [Source:UniProtKB/TrEMBL;Acc:G4MYQ3]	MGG_05989	Seprase [Source:UniProtKB/TrEMBL;Acc:G4N4L1]
MGG_08135	Putative uncharacterized protein [Source:UniProtKB/TrEMBL;Acc:G4MYR2]	MGG_05992	Sulfite oxidase [Source:UniProtKB/TrEMBL;Acc:G4N4L5]
MGG_08156	Kinesin-II 85 kDa subunit [Source:UniProtKB/TrEMBL;Acc:G4MYT9]	MGG_06011	S-(Hydroxymethyl)glutathione dehydrogenase [Source:UniProtKB/TrEMBL;Acc:G4N4N6]
MGG_08162	Elongation factor Tu [Source:UniProtKB/TrEMBL;Acc:G4MYU6]	MGG_06030	Putative uncharacterized protein [Source:UniProtKB/TrEMBL;Acc:G4N4W0]
MGG_08168	Putative uncharacterized protein [Source:UniProtKB/TrEMBL;Acc:G4MZ60]	MGG_06033	Putative uncharacterized protein [Source:UniProtKB/TrEMBL;Acc:G4N4W3]
MGG_08171	Methylenetetrahydrofolate reductase 2 [Source:UniProtKB/TrEMBL;Acc:G4MZ63]	MGG_06066	Eukaryotic translation initiation factor 5B [Source:UniProtKB/TrEMBL;Acc:G4N555]
MGG_08173	NADP-dependent malic enzyme [Source:UniProtKB/TrEMBL;Acc:G4MZ65]	MGG_06084	Putative uncharacterized protein [Source:UniProtKB/TrEMBL;Acc:G4N584]
MGG_08174	Mitogen-activated protein kinase organizer 1 [Source:UniProtKB/TrEMBL;Acc:G4MZ66]	MGG_06089	Ribokinase [Source:UniProtKB/TrEMBL;Acc:G4N589]
MGG_08200	Putative uncharacterized protein [Source:UniProtKB/TrEMBL;Acc:G4MZ98]	MGG_06095	Cysteine dioxygenase [Source:UniProtKB/TrEMBL;Acc:G4N596]
MGG_08269	Mitotic spindle checkpoint component mad2 [Source:UniProtKB/TrEMBL;Acc:G4MXB1]	MGG_06133	C-4 methylsterol oxidase [Source:UniProtKB/TrEMBL;Acc:G4N5K4]
MGG_08279	Inner membrane protein yicO [Source:UniProtKB/TrEMBL;Acc:G4MX99]	MGG_06139	Squalene monooxygenase [Source:UniProtKB/TrEMBL;Acc:G4N5L3]
MGG_08281	Polyketide synthase [Source:UniProtKB/TrEMBL;Acc:G4MX94]	MGG_06155	Putative uncharacterized protein [Source:UniProtKB/TrEMBL;Acc:G4MZY9]
MGG_08311	Oxidoreductase [Source:UniProtKB/TrEMBL;Acc:G4MWV5]	MGG_06165	Inositol monophosphatase 2 [Source:UniProtKB/TrEMBL;Acc:G4N001]
MGG_08333	Putative uncharacterized protein [Source:UniProtKB/TrEMBL;Acc:G4MWS0]	MGG_06169	Putative uncharacterized protein [Source:UniProtKB/TrEMBL;Acc:G4N005]
MGG_08337	Putative uncharacterized protein [Source:UniProtKB/TrEMBL;Acc:G4MWR7]	MGG_06185	Putative uncharacterized protein [Source:UniProtKB/TrEMBL;Acc:G4N024]
MGG_08342	Phosphorylcholine phosphatase [Source:UniProtKB/TrEMBL;Acc:G4MWF5]	MGG_06189	Putative uncharacterized protein [Source:UniProtKB/TrEMBL;Acc:G4N028]
MGG_08423	Dynactin subunit 5 [Source:UniProtKB/TrEMBL;Acc:G4NA53]	MGG_06192	Cytochrome b-c1 complex subunit 7 [Source:UniProtKB/TrEMBL;Acc:G4N0D6]
MGG_08431	Putative uncharacterized protein [Source:UniProtKB/TrEMBL;Acc:G4NA63]	MGG_06193	Solute carrier family 25 member 33 [Source:UniProtKB/TrEMBL;Acc:G4N0D7]
MGG_08474	Delta(12) fatty acid desaturase [Source:UniProtKB/TrEMBL;Acc:G4NAL7]	MGG_06197	Spermidine synthase [Source:UniProtKB/TrEMBL;Acc:G4N0E2]
MGG_08501	Putative uncharacterized protein [Source:UniProtKB/TrEMBL;Acc:G4NAP6]	MGG_06199	Peroxisomal-coenzyme A synthetase [Source:UniProtKB/TrEMBL;Acc:G4N0E5]
MGG_08551	Putative uncharacterized protein [Source:UniProtKB/TrEMBL;Acc:G4N5X0]	MGG_06203	High-affinity glucose transporter RGT2 [Source:UniProtKB/TrEMBL;Acc:G4N0E9]
MGG_08552	Putative uncharacterized protein [Source:UniProtKB/TrEMBL;Acc:G4N5X2]	MGG_06204	Putative uncharacterized protein [Source:UniProtKB/TrEMBL;Acc:G4N0F1]
MGG_08555	Putative uncharacterized protein [Source:UniProtKB/TrEMBL;Acc:G4N5X7]	MGG_06205	RNA-dependent RNA polymerase [Source:UniProtKB/TrEMBL;Acc:G4N0F2]
MGG_08560	Histone H2A.Z-specific chaperone CHZ1 [Source:UniProtKB/Swiss-Prot;Acc:A4QYF9]	MGG_06209	Inorganic phosphate transporter PHO88 [Source:UniProtKB/TrEMBL;Acc:G4N0F7]
MGG_08562	NAD-dependent malic enzyme [Source:UniProtKB/TrEMBL;Acc:G4N640]	MGG_06238	Putative uncharacterized protein [Source:UniProtKB/TrEMBL;Acc:G4N8I8]
MGG_08570	Tubulin folding cofactor B [Source:UniProtKB/TrEMBL;Acc:G4N650]	MGG_06259	Putative uncharacterized protein [Source:UniProtKB/TrEMBL;Acc:G4N8G6]
MGG_08575	Putative uncharacterized protein [Source:UniProtKB/TrEMBL;Acc:G4N656]	MGG_06269	60S ribosomal protein L2 [Source:UniProtKB/TrEMBL;Acc:G4N8F6]
MGG_08593	Putative uncharacterized protein [Source:UniProtKB/TrEMBL;Acc:G4N680]	MGG_06278	Oxidoreductase [Source:UniProtKB/TrEMBL;Acc:G4N8E4]
MGG_08594	Putative uncharacterized protein [Source:UniProtKB/TrEMBL;Acc:G4N681]	MGG_06289	NADH-cytochrome b5 reductase 1 [Source:UniProtKB/Swiss-Prot;Acc:A4R935]
MGG_08596	Phospho-2-dehydro-3-deoxyheptonate aldolase [Source:UniProtKB/TrEMBL;Acc:G4N683]	MGG_06312	C6 zinc finger domain-containing protein [Source:UniProtKB/TrEMBL;Acc:G4N853]
MGG_08598	Putative uncharacterized protein [Source:UniProtKB/TrEMBL;Acc:G4N685]	MGG_06316	Curved DNA-binding protein [Source:UniProtKB/TrEMBL;Acc:G4N849]
MGG_08624	C-8 sterol isomerase [Source:UniProtKB/Swiss-Prot;Acc:P33281]	MGG_06321	Glycyl-tRNA synthetase [Source:UniProtKB/TrEMBL;Acc:G4N844]
MGG_08639	Putative uncharacterized protein [Source:UniProtKB/TrEMBL;Acc:G4ML30]	MGG_06359	Putative uncharacterized protein [Source:UniProtKB/TrEMBL;Acc:G4N7U6]
MGG_08640	GTP-binding protein 1 [Source:UniProtKB/TrEMBL;Acc:G4ML31]	MGG_06367	Vesicular integral-membrane protein VIP36 [Source:UniProtKB/TrEMBL;Acc:G4N7T4]
MGG_08655	Putative uncharacterized protein [Source:UniProtKB/TrEMBL;Acc:G4MLF4]	MGG_06371	Pyruvate dehydrogenase E1 component subunit alpha [Source:UniProtKB/TrEMBL;Acc:G4N7T0]
MGG_08656	Putative uncharacterized protein [Source:UniProtKB/TrEMBL;Acc:G4MLF5]	MGG_06376	Pyrroline-5-carboxylate reductase [Source:UniProtKB/TrEMBL;Acc:G4N7S5]
MGG_08698	Candidapepsin-8 [Source:UniProtKB/TrEMBL;Acc:G4NFV8]	MGG_06389	Coronin-6 [Source:UniProtKB/TrEMBL;Acc:G4N7K8]
MGG_08699	Putative uncharacterized protein [Source:UniProtKB/TrEMBL;Acc:G4NFV7]	MGG_06400	Nuclear and cytoplasmic polyadenylated RNA-binding protein pub1 [Source:UniProtKB/TrEMBL;Acc:G4N7J4]
MGG_08795	Putative uncharacterized protein [Source:UniProtKB/TrEMBL;Acc:G4NFK3]	MGG_06405	Mitochondrial oxaloacetate transporter [Source:UniProtKB/TrEMBL;Acc:G4N7I8]
MGG_08821	Putative uncharacterized protein [Source:UniProtKB/TrEMBL;Acc:G4MUQ7]	MGG_06406	Putative uncharacterized protein [Source:UniProtKB/TrEMBL;Acc:G4N7I7]
MGG_08831	Putative uncharacterized protein [Source:UniProtKB/TrEMBL;Acc:G4MV28]	MGG_06412	Putative uncharacterized protein [Source:UniProtKB/TrEMBL;Acc:G4N7I1]
MGG_08843	Magnesium transporter ALR2 [Source:UniProtKB/TrEMBL;Acc:G4MV40]	MGG_06421	CAMKK/META protein kinase [Source:UniProtKB/TrEMBL;Acc:G4N7H1]
MGG_08855	Putative uncharacterized protein [Source:UniProtKB/TrEMBL;Acc:G4MV56]	MGG_06425	Anthranilate synthase component 2 [Source:UniProtKB/TrEMBL;Acc:G4N7G6]
MGG_08866	Eukaryotic translation initiation factor 5 [Source:UniProtKB/TrEMBL;Acc:G4MV70]	MGG_06428	Putative uncharacterized protein [Source:UniProtKB/TrEMBL;Acc:G4N7B0]
MGG_08867	Nucleolar complex protein 2 [Source:UniProtKB/TrEMBL;Acc:G4MV71]	MGG_06440	pH-response regulator protein palH/RIM21 [Source:UniProtKB/Swiss-Prot;Acc:Q52E66]
MGG_08884	Putative uncharacterized protein [Source:UniProtKB/TrEMBL;Acc:G4MVJ4]	MGG_06443	1,2-dihydroxy-3-keto-5-methylthiopentene dioxygenase 2 [Source:UniProtKB/TrEMBL;Acc:G4N796]
MGG_08904	Putative uncharacterized protein [Source:UniProtKB/TrEMBL;Acc:G4MVL7]	MGG_06466	Cysteine synthase [Source:UniProtKB/TrEMBL;Acc:G4N769]
MGG_08917	Putative uncharacterized protein [Source:UniProtKB/TrEMBL;Acc:G4MVN0]	MGG_06470	DNA repair helicase RAD25 [Source:UniProtKB/TrEMBL;Acc:G4N765]
MGG_08975	3-hydroxy-3-methylglutaryl-coenzyme A reductase [Source:UniProtKB/TrEMBL;Acc:G4MWF9]	MGG_06472	Proteasome component PRE6 [Source:UniProtKB/TrEMBL;Acc:G4N763]
MGG_09006	Putative uncharacterized protein [Source:UniProtKB/TrEMBL;Acc:G5EHK5]	MGG_06475	Alpha-actinin [Source:UniProtKB/TrEMBL;Acc:G4N759]
MGG_09031	Putative uncharacterized protein [Source:UniProtKB/TrEMBL;Acc:G5EI21]	MGG_06480	40S ribosomal protein S12 [Source:UniProtKB/TrEMBL;Acc:G4N700]
MGG_09194	60S ribosomal protein L17 [Source:UniProtKB/TrEMBL;Acc:G4MPE2]	MGG_06482	STE/STE7 protein kinase [Source:UniProtKB/TrEMBL;Acc:G4N6Z6]
MGG_09195	rRNA 2'-O-methyltransferase fibrillarin [Source:UniProtKB/TrEMBL;Acc:G4MPE3]	MGG_06488	2-amino-3-carboxymuconate-6-semialdehyde decarboxylase [Source:UniProtKB/TrEMBL;Acc:G4N6Y9]
MGG_09198	Ent-kaurene oxidase [Source:UniProtKB/TrEMBL;Acc:G4MPE7]	MGG_06493	Beta-glucanase [Source:UniProtKB/TrEMBL;Acc:G4N6Y4]
MGG_09227	Putative uncharacterized protein [Source:UniProtKB/TrEMBL;Acc:G4MPT8]	MGG_06503	Putative uncharacterized protein [Source:UniProtKB/TrEMBL;Acc:G4N6X3]
MGG_09246	Protease [Source:UniProtKB/TrEMBL;Acc:G4MQ68]	MGG_06510	Cytochrome b5 [Source:UniProtKB/TrEMBL;Acc:G4N6W6]
MGG_09250	Gamma-butyrobetaine dioxygenase [Source:UniProtKB/TrEMBL;Acc:G4MQ72]	MGG_06511	2-oxoisovalerate dehydrogenase subunit beta [Source:UniProtKB/TrEMBL;Acc:G4N6W4]
MGG_09264	Urease accessory protein UreD [Source:UniProtKB/TrEMBL;Acc:G4MQ94]	MGG_06530	Aspartate aminotransferase [Source:UniProtKB/TrEMBL;Acc:G4N6M9]
MGG_09300	DNA replication licensing factor mcm7 [Source:UniProtKB/TrEMBL;Acc:G4MQQ0]	MGG_06539	Putative uncharacterized protein [Source:UniProtKB/TrEMBL;Acc:G4N6L4]
MGG_09307	Hexose transporter [Source:UniProtKB/TrEMBL;Acc:G4MQQ8]	MGG_06559	Cytochrome b-245 heavychain subunit beta [Source:UniProtKB/TrEMBL;Acc:G4N6J3]
MGG_09313	Ribosome biogenesis protein ERB1 [Source:UniProtKB/Swiss-Prot;Acc:A4R0Q1]	MGG_06569	Transporter sec24 [Source:UniProtKB/TrEMBL;Acc:G4N6C7]
MGG_09400	Putative uncharacterized protein [Source:UniProtKB/TrEMBL;Acc:G4NHY2]	MGG_06587	Leucyl aminopeptidase [Source:UniProtKB/TrEMBL;Acc:G4N6A5]
MGG_09470	Myosin regulatory light chain cdc4 [Source:UniProtKB/TrEMBL;Acc:G4N1V9]	MGG_06609	Acetyl-CoA hydrolase [Source:UniProtKB/TrEMBL;Acc:G4N625]
MGG_09480	Putative uncharacterized protein [Source:UniProtKB/TrEMBL;Acc:G4N1U7]	MGG_06623	Benzoate 4-monooxygenase cytochrome P450 [Source:UniProtKB/TrEMBL;Acc:G4N609]
MGG_09481	Leukotriene A-4 hydrolase homolog [Source:UniProtKB/Swiss-Prot;Acc:A4QUC1]	MGG_06624	Putative uncharacterized protein [Source:UniProtKB/TrEMBL;Acc:G4N608]
MGG_09484	Putative uncharacterized protein [Source:UniProtKB/TrEMBL;Acc:G4N1U1]	MGG_06638	Putative uncharacterized protein [Source:UniProtKB/TrEMBL;Acc:G4MKN7]
MGG_09505	Polyadenylate-binding protein, cytoplasmic and nuclear [Source:UniProtKB/Swiss-Prot;Acc:A4QUF0]	MGG_06650	Tubulin alpha-B chain [Source:UniProtKB/TrEMBL;Acc:G4MKQ4]
MGG_09508	Putative uncharacterized protein [Source:UniProtKB/TrEMBL;Acc:G4N1F6]	MGG_06653	Putative uncharacterized protein [Source:UniProtKB/TrEMBL;Acc:G4MKQ7]
MGG_09526	Putative uncharacterized protein [Source:UniProtKB/TrEMBL;Acc:G4N1D6]	MGG_06658	40S ribosomal protein S5 [Source:UniProtKB/TrEMBL;Acc:G4MKR3]
MGG_09527	Putative uncharacterized protein [Source:UniProtKB/TrEMBL;Acc:G4N1D5]	MGG_06673	Putative uncharacterized protein [Source:UniProtKB/TrEMBL;Acc:G4MKS7]
MGG_09736	Putative uncharacterized protein [Source:UniProtKB/TrEMBL;Acc:G4NAF7]	MGG_06691	4-hydroxyphenylpyruvate dioxygenase [Source:UniProtKB/Swiss-Prot;Acc:Q96X22]
MGG_09755	Putative uncharacterized protein [Source:UniProtKB/TrEMBL;Acc:G4NA32]	MGG_06693	60S ribosomal protein L27-A [Source:UniProtKB/TrEMBL;Acc:G4ML54]
MGG_09761	Putative uncharacterized protein [Source:UniProtKB/TrEMBL;Acc:G4NA24]	MGG_06695	UDP-galactopyranose mutase [Source:UniProtKB/TrEMBL;Acc:G4ML56]
MGG_09764	Putative uncharacterized protein [Source:UniProtKB/TrEMBL;Acc:G4NA20]	MGG_06699	Putative uncharacterized protein [Source:UniProtKB/TrEMBL;Acc:G4ML61]
MGG_09766	3-deoxy-7-phosphoheptulonate synthase [Source:UniProtKB/TrEMBL;Acc:G4NA18]	MGG_06704	Glycerophosphodiesterase GDE1 [Source:UniProtKB/TrEMBL;Acc:G4ML67]
MGG_09860	Putative uncharacterized protein [Source:UniProtKB/TrEMBL;Acc:G4NIE9]	MGG_06712	5-methyltetrahydropteroyltriglutamate-homocysteine S-methyltransferase [Source:UniProtKB/TrEMBL;Acc:G4ML75]
MGG_09878	Dihydrolipoyllysine-residue acetyltransferase component-pyruvate dehydrogenase complex [Source:UniProtKB/TrEMBL;Acc:G4NIC7]	MGG_06719	ATP-citrate synthase subunit 1 [Source:UniProtKB/TrEMBL;Acc:G4ML82]
MGG_09891	Double-strand-break repair protein rad21 [Source:UniProtKB/TrEMBL;Acc:G4MR40]	MGG_06720	ATP-citrate synthase subunit 2 [Source:UniProtKB/TrEMBL;Acc:G4ML83]
MGG_09894	40S ribosomal protein S28 [Source:UniProtKB/TrEMBL;Acc:G4MR44]	MGG_06740	Inner membrane protein yieG [Source:UniProtKB/TrEMBL;Acc:G4MLK9]
MGG_09909	Alpha-1,6-mannosyltransferase subunit [Source:UniProtKB/TrEMBL;Acc:G4MR62]	MGG_06764	Guanylate kinase [Source:UniProtKB/TrEMBL;Acc:G4MLN4]
MGG_09918	Putative uncharacterized protein [Source:UniProtKB/TrEMBL;Acc:G4MR72]	MGG_06766	MDJ1 [Source:UniProtKB/TrEMBL;Acc:G4MLN6]
MGG_09927	60S ribosomal protein L33-B [Source:UniProtKB/TrEMBL;Acc:G4MRJ2]	MGG_06786	Disulfide-isomerase A6 precurso [Source:UniProtKB/TrEMBL;Acc:G4MM08]
MGG_09952	GTP-binding nuclear protein GSP1/Ran [Source:UniProtKB/TrEMBL;Acc:G4MRM7]	MGG_06788	Putative uncharacterized protein [Source:UniProtKB/TrEMBL;Acc:G4MM10]
MGG_09956	PRO41 protein [Source:UniProtKB/TrEMBL;Acc:G4MRN1]	MGG_06789	Putative uncharacterized protein [Source:UniProtKB/TrEMBL;Acc:G4MM11]
MGG_09960	PLK protein kinase [Source:UniProtKB/TrEMBL;Acc:G4MRN5]	MGG_06798	Putative uncharacterized protein [Source:UniProtKB/TrEMBL;Acc:G4MM17]
MGG_10052	Hypoxanthine guanine phosphoribosyltransferase [Source:UniProtKB/TrEMBL;Acc:G4N940]	MGG_06799	Putative uncharacterized protein [Source:UniProtKB/TrEMBL;Acc:G4MM18]
MGG_10087	hypothetical protein [Source:BROAD_Magnaporthe_DB;Acc:MGG_10087]	MGG_06851	Putative uncharacterized protein [Source:UniProtKB/TrEMBL;Acc:G4MMI1]
MGG_10115	Putative uncharacterized protein [Source:UniProtKB/TrEMBL;Acc:G4N8S9]	MGG_06859	Mago nashi like 2 [Source:UniProtKB/TrEMBL;Acc:G4MMJ1]
MGG_10185	60S ribosomal protein L23a [Source:UniProtKB/TrEMBL;Acc:G4MUN3]	MGG_06860	Coatomer subunit beta [Source:UniProtKB/TrEMBL;Acc:G4MMJ2]
MGG_10189	Beta-glucosidase A [Source:UniProtKB/TrEMBL;Acc:G4MUN8]	MGG_06868	Acetolactate synthase catalytic subunit [Source:UniProtKB/TrEMBL;Acc:G4MMK2]
MGG_10193	Guanine nucleotide-binding protein subunit gamma [Source:UniProtKB/TrEMBL;Acc:G4MUP3]	MGG_06876	Clathrin light chain [Source:UniProtKB/TrEMBL;Acc:G4MMW9]
MGG_10237	Putative uncharacterized protein [Source:UniProtKB/TrEMBL;Acc:Q2KEN1]	MGG_06902	Putative uncharacterized protein [Source:UniProtKB/TrEMBL;Acc:G4MN01]
MGG_10254	Putative uncharacterized protein [Source:UniProtKB/TrEMBL;Acc:Q2KEL8]	MGG_06904	Putative uncharacterized protein [Source:UniProtKB/TrEMBL;Acc:G4MN04]
MGG_10273	Putative uncharacterized protein [Source:UniProtKB/TrEMBL;Acc:Q2KEJ6]	MGG_06910	Protein transport protein SEC23 [Source:UniProtKB/Swiss-Prot;Acc:A4R1J7]
MGG_10274	Putative uncharacterized protein [Source:UniProtKB/TrEMBL;Acc:Q2KEJ5]	MGG_06913	Seryl-tRNA synthetase [Source:UniProtKB/TrEMBL;Acc:G4MN13]
MGG_10305	Putative uncharacterized protein [Source:UniProtKB/TrEMBL;Acc:G5EHL9]	MGG_06915	Uracil phosphoribosyltransferase [Source:UniProtKB/TrEMBL;Acc:G4MN16]
MGG_10306	Putative uncharacterized protein [Source:UniProtKB/TrEMBL;Acc:G4NK13]	MGG_06924	Nucleosome assembly protein [Source:UniProtKB/TrEMBL;Acc:G4MND6]
MGG_10337	Putative uncharacterized protein [Source:UniProtKB/TrEMBL;Acc:G4NJS0]	MGG_06930	Putative uncharacterized protein [Source:UniProtKB/TrEMBL;Acc:G4MNE3]
MGG_10370	40S ribosomal protein S15 [Source:UniProtKB/TrEMBL;Acc:G4MYJ0]	MGG_06933	Calcineurin subunit B [Source:UniProtKB/TrEMBL;Acc:G4MNE6]
MGG_10383	Mitochondrial chaperone BCS1 [Source:UniProtKB/TrEMBL;Acc:G4MYI1]	MGG_06936	Elongation factor 1-gamma [Source:UniProtKB/TrEMBL;Acc:G4MNF0]
MGG_10394	Putative uncharacterized protein [Source:UniProtKB/TrEMBL;Acc:G4NG91]	MGG_06941	Serine/threonine-protein phosphatase 5 [Source:UniProtKB/TrEMBL;Acc:G4MNF5]
MGG_10522	Putative uncharacterized protein [Source:UniProtKB/TrEMBL;Acc:G4MS54]	MGG_06953	Putative uncharacterized protein [Source:UniProtKB/TrEMBL;Acc:G4MNH1]
MGG_10523	Putative uncharacterized protein [Source:UniProtKB/TrEMBL;Acc:G4MS55]	MGG_06958	Hsp70-like protein [Source:UniProtKB/TrEMBL;Acc:G4MNH8]
MGG_10532	Necrosis and ethylene inducing peptide [Source:UniProtKB/TrEMBL;Acc:G4MKE7]	MGG_06999	Putative uncharacterized protein [Source:UniProtKB/TrEMBL;Acc:G4MNY6]
MGG_10565	Zuotin [Source:UniProtKB/TrEMBL;Acc:G5EH26]	MGG_07027	Putative uncharacterized protein [Source:UniProtKB/TrEMBL;Acc:G4MZN8]
MGG_10568	Sterol 24-C-methyltransferase [Source:UniProtKB/TrEMBL;Acc:G5EGY9]	MGG_07048	60S ribosomal protein L5 [Source:UniProtKB/TrEMBL;Acc:G4MZQ6]
MGG_10577	Putative uncharacterized protein [Source:UniProtKB/TrEMBL;Acc:G5EHS0]	MGG_07066	Calcium-binding mitochondrial carrier protein Aralar1 [Source:UniProtKB/TrEMBL;Acc:G4MSM0]
MGG_10604	Putative uncharacterized protein [Source:UniProtKB/TrEMBL;Acc:G4MQ00]	MGG_07102	Putative uncharacterized protein [Source:UniProtKB/TrEMBL;Acc:G4MSR8]
MGG_10657	Putative uncharacterized protein [Source:UniProtKB/TrEMBL;Acc:G4MS12]	MGG_07109	Eukaryotic translation initiation factor 3 subunit G [Source:UniProtKB/Swiss-Prot;Acc:A4RHN3]
MGG_10659	Putative uncharacterized protein [Source:UniProtKB/TrEMBL;Acc:G4MS14]	MGG_07120	26S proteasome regulatory subunit rpn-1 [Source:UniProtKB/TrEMBL;Acc:G4MT38]
MGG_10665	Putative uncharacterized protein [Source:UniProtKB/TrEMBL;Acc:G4MS22]	MGG_07130	Proteasome component PUP2 [Source:UniProtKB/TrEMBL;Acc:G4MT51]
MGG_10676	ADP-ribosylation factor 6 [Source:UniProtKB/TrEMBL;Acc:G4N9S6]	MGG_07137	Rab GDP-dissociation inhibitor [Source:UniProtKB/TrEMBL;Acc:G4MT60]
MGG_10680	40S ribosomal protein S24 [Source:UniProtKB/TrEMBL;Acc:G4N9S2]	MGG_07147	Putative uncharacterized protein [Source:UniProtKB/TrEMBL;Acc:G4MT73]
MGG_10704	Putative uncharacterized protein [Source:UniProtKB/TrEMBL;Acc:G4NIB2]	MGG_07156	Putative uncharacterized protein [Source:UniProtKB/TrEMBL;Acc:G4MT82]
MGG_10716	Putative uncharacterized protein [Source:UniProtKB/TrEMBL;Acc:G4NIA0]	MGG_07171	Putative uncharacterized protein [Source:UniProtKB/TrEMBL;Acc:G4MTK6]
MGG_10736	Putative uncharacterized protein [Source:UniProtKB/TrEMBL;Acc:G4MXF8]	MGG_07177	Putative uncharacterized protein [Source:UniProtKB/TrEMBL;Acc:G4MTL6]
MGG_10824	Putative uncharacterized protein [Source:UniProtKB/TrEMBL;Acc:G4MYX3]	MGG_07179	Rhizopuspepsin-3 [Source:UniProtKB/TrEMBL;Acc:G4MTL8]
MGG_10826	TTK protein kinase [Source:UniProtKB/TrEMBL;Acc:G4MYX1]	MGG_07187	Glutamate synthase [Source:UniProtKB/TrEMBL;Acc:G4MTM7]
MGG_10827	Putative uncharacterized protein [Source:UniProtKB/TrEMBL;Acc:G4MYX0]	MGG_07195	O-acetylhomoserine (Thiol)-lyase [Source:UniProtKB/TrEMBL;Acc:G4MTN6]
MGG_10834	Methylenetetrahydrofolate dehydrogenase [Source:UniProtKB/TrEMBL;Acc:G4MYW2]	MGG_07200	Plasma membrane ATPase [Source:UniProtKB/TrEMBL;Acc:G4MU02]
MGG_10843	SIL1 [Source:UniProtKB/TrEMBL;Acc:G4MYJ3]	MGG_07201	Mitochondrial DNA replication protein YHM2 [Source:UniProtKB/TrEMBL;Acc:G4MU04]
MGG_10852	Methionine synthase [Source:UniProtKB/TrEMBL;Acc:G4N390]	MGG_07202	Citrate synthase [Source:UniProtKB/TrEMBL;Acc:G4MU05]
MGG_10853	Putative uncharacterized protein [Source:UniProtKB/TrEMBL;Acc:G4N389]	MGG_07211	Putative uncharacterized protein [Source:UniProtKB/TrEMBL;Acc:G4MU16]
MGG_10957	Putative uncharacterized protein [Source:UniProtKB/TrEMBL;Acc:G4MYY3]	MGG_07212	Putative uncharacterized protein [Source:UniProtKB/TrEMBL;Acc:G4MU17]
MGG_11021	Putative uncharacterized protein [Source:UniProtKB/TrEMBL;Acc:G4N280]	MGG_07224	Threonine dehydratase [Source:UniProtKB/TrEMBL;Acc:G4MU34]
MGG_11039	N-acetyltransferase 10 [Source:UniProtKB/TrEMBL;Acc:G4N057]	MGG_07227	Putative uncharacterized protein [Source:UniProtKB/TrEMBL;Acc:G4MU38]
MGG_11040	1-acyl-sn-glycerol-3-phosphate acyltransferase beta [Source:UniProtKB/TrEMBL;Acc:G4N058]	MGG_07229	Glycylpeptide N-tetradecanoyltransferase [Source:UniProtKB/TrEMBL;Acc:G4MU40]
MGG_11140	TKL protein kinase [Source:UniProtKB/TrEMBL;Acc:G4MVS1]	MGG_07233	Putative uncharacterized protein [Source:UniProtKB/TrEMBL;Acc:G4MU45]
MGG_11146	Putative uncharacterized protein [Source:UniProtKB/TrEMBL;Acc:G4MVD2]	MGG_07261	2-nitropropane dioxygenase [Source:UniProtKB/TrEMBL;Acc:G4MUI3]
MGG_11149	Putative uncharacterized protein [Source:UniProtKB/TrEMBL;Acc:G4MVC2]	MGG_07268	Isocitrate dehydrogenase [Source:UniProtKB/TrEMBL;Acc:G4MUJ2]
MGG_11155	Putative uncharacterized protein [Source:UniProtKB/TrEMBL;Acc:G4MVA6]	MGG_07273	WD repeat-containing protein 2 [Source:UniProtKB/TrEMBL;Acc:G4MUJ8]
MGG_11170	Putative uncharacterized protein [Source:UniProtKB/TrEMBL;Acc:G4MUS2]	MGG_07278	Putative uncharacterized protein [Source:UniProtKB/TrEMBL;Acc:G4MUK4]
MGG_11256	Actl6a protein [Source:UniProtKB/TrEMBL;Acc:G4MXK8]	MGG_07301	Putative uncharacterized protein [Source:UniProtKB/TrEMBL;Acc:G4MUY9]
MGG_11259	Putative uncharacterized protein [Source:UniProtKB/TrEMBL;Acc:G4MXJ0]	MGG_07306	Mixed-linked glucanase [Source:UniProtKB/TrEMBL;Acc:G4MUZ8]
MGG_11289	Putative uncharacterized protein [Source:UniProtKB/TrEMBL;Acc:G4MW41]	MGG_07326	Putative uncharacterized protein [Source:UniProtKB/TrEMBL;Acc:G4MV20]
MGG_11335	Putative uncharacterized protein [Source:UniProtKB/TrEMBL;Acc:G4MUP1]	MGG_07333	ATP-dependent RNA helicase DBP5 [Source:UniProtKB/Swiss-Prot;Acc:A4RIF1]
MGG_11337	Putative uncharacterized protein [Source:UniProtKB/TrEMBL;Acc:G4MUN5]	MGG_07367	Putative uncharacterized protein [Source:UniProtKB/TrEMBL;Acc:G4MVH5]
MGG_11343	Phosphoribosylformylglycinamidine cyclo-ligase [Source:UniProtKB/TrEMBL;Acc:G4MU94]	MGG_07384	Cystathionine beta-synthase [Source:UniProtKB/TrEMBL;Acc:G4N0B5]
MGG_11371	Putative uncharacterized protein [Source:UniProtKB/TrEMBL;Acc:G4MTB9]	MGG_07386	C6 zinc finger domain-containing protein [Source:UniProtKB/TrEMBL;Acc:G4N0B8]
MGG_11418	Nucleic acid-binding protein [Source:UniProtKB/TrEMBL;Acc:G4MYV6]	MGG_07419	Putative uncharacterized protein [Source:UniProtKB/TrEMBL;Acc:G4N0R4]
MGG_11474	Putative uncharacterized protein [Source:UniProtKB/TrEMBL;Acc:G4NDR1]	MGG_07447	Putative uncharacterized protein [Source:UniProtKB/TrEMBL;Acc:G4N159]
MGG_11489	Putative uncharacterized protein [Source:UniProtKB/TrEMBL;Acc:G4NEA4]	MGG_07479	Putative uncharacterized protein [Source:UniProtKB/TrEMBL;Acc:G4N199]
MGG_11513	Heat shock protein SSB1 [Source:UniProtKB/TrEMBL;Acc:G4NAY4]	MGG_07496	N-terminal acetyltransferase A complex catalytic subunit ard1 [Source:UniProtKB/TrEMBL;Acc:G4N1M7]
MGG_11589	Putative uncharacterized protein [Source:UniProtKB/TrEMBL;Acc:G4NCN9]	MGG_07502	Chaperone dnaJ 2 [Source:UniProtKB/TrEMBL;Acc:G4N1N5]
MGG_11605	Putative uncharacterized protein [Source:UniProtKB/TrEMBL;Acc:G4ND14]	MGG_07503	Thioredoxin peroxidase [Source:UniProtKB/TrEMBL;Acc:G4N1N6]
MGG_11657	Putative uncharacterized protein [Source:UniProtKB/TrEMBL;Acc:G4NE76]	MGG_07504	Putative uncharacterized protein [Source:UniProtKB/TrEMBL;Acc:G4N1N7]
MGG_11702	Lanosterol synthase [Source:UniProtKB/TrEMBL;Acc:G4MS24]	MGG_07536	Vacuolar aminopeptidase 1 [Source:UniProtKB/TrEMBL;Acc:G4N226]
MGG_11712	Putative uncharacterized protein [Source:UniProtKB/TrEMBL;Acc:G4MRM6]	MGG_07545	CTP synthase [Source:UniProtKB/TrEMBL;Acc:G4N236]
MGG_11754	SMDR1 [Source:UniProtKB/TrEMBL;Acc:G4MPV8]	MGG_07569	Cellobiose dehydrogenase [Source:UniProtKB/TrEMBL;Acc:G4N261]
MGG_11785	60S ribosomal protein L15 [Source:UniProtKB/TrEMBL;Acc:G4MNX1]	MGG_07571	LysM domain-containing protein [Source:UniProtKB/TrEMBL;Acc:G4N263]
MGG_11794	D-3-phosphoglycerate dehydrogenase 2 [Source:UniProtKB/TrEMBL;Acc:G4MND5]	MGG_07573	Putative uncharacterized protein [Source:UniProtKB/TrEMBL;Acc:G4N265]
MGG_11809	Putative uncharacterized protein [Source:UniProtKB/TrEMBL;Acc:G4MMK6]	MGG_07576	Acetoin(Diacetyl) reductase [Source:UniProtKB/TrEMBL;Acc:G4N269]
MGG_11899	SH3 domain-containing protein [Source:UniProtKB/TrEMBL;Acc:G4MRZ0]	MGG_07593	Cytochrome P450 monooxygenase [Source:UniProtKB/TrEMBL;Acc:G4N2J4]
MGG_11913	Putative uncharacterized protein [Source:UniProtKB/TrEMBL;Acc:G4MRH3]	MGG_07594	Putative uncharacterized protein [Source:UniProtKB/TrEMBL;Acc:G4N2J5]
MGG_12111	Putative uncharacterized protein [Source:UniProtKB/TrEMBL;Acc:G4NH34]	MGG_07595	Putative uncharacterized protein [Source:UniProtKB/TrEMBL;Acc:G4N2J7]
MGG_12118	STE/STE20/YSK protein kinase [Source:UniProtKB/TrEMBL;Acc:G4NH15]	MGG_07597	Putative uncharacterized protein [Source:UniProtKB/TrEMBL;Acc:G4N2J8]
MGG_12136	Putative uncharacterized protein [Source:UniProtKB/TrEMBL;Acc:G4NGS0]	MGG_07598	Putative uncharacterized protein [Source:UniProtKB/TrEMBL;Acc:G4N2J9]
MGG_12137	Lysine decarboxylase [Source:UniProtKB/TrEMBL;Acc:G4NGR0]	MGG_07603	Putative uncharacterized protein [Source:UniProtKB/TrEMBL;Acc:G4N2K6]
MGG_12154	Fatty acid synthase subunit alpha [Source:UniProtKB/TrEMBL;Acc:G4NIU0]	MGG_07606	Putative uncharacterized protein [Source:UniProtKB/TrEMBL;Acc:G4N2L0]
MGG_12162	Riboflavin biosynthesis protein Rib7 [Source:UniProtKB/TrEMBL;Acc:G4NIN7]	MGG_07626	Cytochrome P450 monooxygenase [Source:UniProtKB/TrEMBL;Acc:G4N2Y3]
MGG_12309	Putative uncharacterized protein [Source:UniProtKB/TrEMBL;Acc:G4MZ77]	MGG_07628	Acetolactate synthase [Source:UniProtKB/TrEMBL;Acc:G4N2Y7]
MGG_12321	Putative uncharacterized protein [Source:UniProtKB/TrEMBL;Acc:G4MZM7]	MGG_07629	Putative uncharacterized protein [Source:UniProtKB/TrEMBL;Acc:G4N2Y8]
MGG_12370	MKI67 FHA domain-interacting nucleolar phosphoprotein [Source:UniProtKB/TrEMBL;Acc:G4MTM5]	MGG_07630	Putative uncharacterized protein [Source:UniProtKB/TrEMBL;Acc:G4N2Y9]
MGG_12467	Putative uncharacterized protein [Source:UniProtKB/TrEMBL;Acc:G4MWT0]	MGG_07631	Fungal cellulose binding domain-containing protein [Source:UniProtKB/TrEMBL;Acc:G4N2Z0]
MGG_12468	Putative uncharacterized protein [Source:UniProtKB/TrEMBL;Acc:A4RIY8]	MGG_07632	Endonuclease/exonuclease/phosphatase [Source:UniProtKB/TrEMBL;Acc:G4N2Z1]
MGG_12474	5'-nucleotidase [Source:UniProtKB/TrEMBL;Acc:G4MX76]	MGG_07654	Prolyl peptidase [Source:UniProtKB/TrEMBL;Acc:G4N322]
MGG_12515	Putative uncharacterized protein [Source:UniProtKB/TrEMBL;Acc:G4NKA0]	MGG_07657	Putative uncharacterized protein [Source:UniProtKB/TrEMBL;Acc:G4N325]
MGG_12523	Adhesin protein Mad1 [Source:UniProtKB/TrEMBL;Acc:G4NKJ7]	MGG_07697	Superoxide dismutase [Source:UniProtKB/TrEMBL;Acc:G4N3F2]
MGG_12536	Putative uncharacterized protein [Source:UniProtKB/TrEMBL;Acc:G5EI53]	MGG_07704	Carboxypeptidase A [Source:UniProtKB/TrEMBL;Acc:G4N065]
MGG_12537	Phosphoribosylaminoimidazole-succinocarboxamide synthase [Source:UniProtKB/TrEMBL;Acc:G4NKV5]	MGG_07708	Flavoprotein oxygenase [Source:UniProtKB/TrEMBL;Acc:G4N069]
MGG_12548	Putative uncharacterized protein [Source:UniProtKB/TrEMBL;Acc:G4NL35]	MGG_07716	DnaJ domain-containing protein [Source:UniProtKB/TrEMBL;Acc:G4N077]
MGG_12569	Putative uncharacterized protein [Source:UniProtKB/TrEMBL;Acc:G4NLP5]	MGG_07722	Putative uncharacterized protein [Source:UniProtKB/TrEMBL;Acc:G4N0J0]
MGG_12574	Aspartyl-tRNA synthetase [Source:UniProtKB/TrEMBL;Acc:G4NLR3]	MGG_07727	Proteasome component C1 [Source:UniProtKB/TrEMBL;Acc:G4N0J5]
MGG_12633	Putative uncharacterized protein [Source:UniProtKB/TrEMBL;Acc:G5EGX2]	MGG_07752	ATP synthase subunit alpha [Source:UniProtKB/TrEMBL;Acc:G4N0M7]
MGG_12634	Dihydroorotase [Source:UniProtKB/TrEMBL;Acc:G4NJG9]	MGG_07771	Diphenol oxidase [Source:UniProtKB/TrEMBL;Acc:G4N104]
MGG_12697	Putative uncharacterized protein [Source:UniProtKB/TrEMBL;Acc:G5EHA2]	MGG_07790	Ligninase H2 [Source:UniProtKB/TrEMBL;Acc:G4N125]
MGG_12712	Putative uncharacterized protein [Source:UniProtKB/TrEMBL;Acc:G4N8U8]	MGG_07791	Surface protein 1 [Source:UniProtKB/TrEMBL;Acc:G4N126]
MGG_12726	Phenazine biosynthesis protein PhzF family protein [Source:UniProtKB/TrEMBL;Acc:G4N988]	MGG_07792	Putative uncharacterized protein [Source:UniProtKB/TrEMBL;Acc:G4N127]
MGG_12750	Putative uncharacterized protein [Source:UniProtKB/TrEMBL;Acc:G4NAA4]	MGG_07815	Putative uncharacterized protein [Source:UniProtKB/TrEMBL;Acc:G4N1F7]
MGG_12809	Putative uncharacterized protein [Source:UniProtKB/TrEMBL;Acc:G4N6N5]	MGG_07832	High affinity copper transporter [Source:UniProtKB/TrEMBL;Acc:G4N1J4]
MGG_12830	D-lactate dehydrogenase 2 [Source:UniProtKB/TrEMBL;Acc:G4N762]	MGG_07833	Ferric reductase [Source:UniProtKB/TrEMBL;Acc:G4N1J5]
MGG_12892	40S ribosomal protein S16 [Source:UniProtKB/TrEMBL;Acc:G4N5Q4]	MGG_07843	Putative uncharacterized protein [Source:UniProtKB/TrEMBL;Acc:G4N1K3]
MGG_12923	Putative uncharacterized protein [Source:UniProtKB/TrEMBL;Acc:G4N505]	MGG_07849	Putative uncharacterized protein [Source:UniProtKB/TrEMBL;Acc:G4N1K9]
MGG_12956	Putative uncharacterized protein [Source:UniProtKB/TrEMBL;Acc:G4N3S2]	MGG_07850	Putative uncharacterized protein [Source:UniProtKB/TrEMBL;Acc:G4N1W7]
MGG_12958	Transcription factor steA [Source:UniProtKB/TrEMBL;Acc:G4N3L5]	MGG_07877	Dipeptidyl-peptidase V [Source:UniProtKB/TrEMBL;Acc:G4N1Z8]
MGG_13009	Putative uncharacterized protein [Source:UniProtKB/TrEMBL;Acc:G4N0Y2]	MGG_07884	Ribose 5-phosphate isomerase [Source:UniProtKB/TrEMBL;Acc:G4N210]
MGG_13025	Putative uncharacterized protein [Source:UniProtKB/TrEMBL;Acc:G4MKX2]	MGG_07910	Dienelactone hydrolase [Source:UniProtKB/TrEMBL;Acc:G4N2E1]
MGG_13026	Putative uncharacterized protein [Source:UniProtKB/TrEMBL;Acc:G4MKX3]	MGG_07913	Putative uncharacterized protein [Source:UniProtKB/TrEMBL;Acc:G4N2E3]
MGG_13058	Putative uncharacterized protein [Source:UniProtKB/TrEMBL;Acc:G4MLQ1]	MGG_07927	Endochitinase 1 [Source:UniProtKB/TrEMBL;Acc:G4N2G0]
MGG_13192	Putative uncharacterized protein [Source:UniProtKB/TrEMBL;Acc:G4N000]	MGG_07937	2-dehydropantoate 2-reductase [Source:UniProtKB/TrEMBL;Acc:G4N2H4]
MGG_13200	Eukaryotic translation initiation factor 2 subunit alpha [Source:UniProtKB/TrEMBL;Acc:G4N5L7]	MGG_07968	High-affinity nicotinic acid transporter [Source:UniProtKB/TrEMBL;Acc:G4N2V9]
MGG_13202	Putative uncharacterized protein [Source:UniProtKB/TrEMBL;Acc:G4N5L1]	MGG_07969	Putative uncharacterized protein [Source:UniProtKB/TrEMBL;Acc:G4N2W0]
MGG_13217	tRNA (Cytosine-5-)-methyltransferase NCL1 [Source:UniProtKB/TrEMBL;Acc:G4N577]	MGG_07970	Putative uncharacterized protein [Source:UniProtKB/TrEMBL;Acc:G4N2W1]
MGG_13221	Hsp10-like protein [Source:UniProtKB/TrEMBL;Acc:G4N561]	MGG_07971	Calcium-transporting ATPase 1 [Source:UniProtKB/TrEMBL;Acc:G4N2W2]
MGG_13291	Copper amine oxidase [Source:UniProtKB/TrEMBL;Acc:G4N3Q5]	MGG_07975	Putative uncharacterized protein [Source:UniProtKB/TrEMBL;Acc:G4N2W6]
MGG_13398	Actin binding protein [Source:UniProtKB/TrEMBL;Acc:G4N193]	MGG_08012	UDP-glucose 4-epimerase [Source:UniProtKB/TrEMBL;Acc:G4MX57]
MGG_13511	Transcription elongation factor S-II [Source:UniProtKB/TrEMBL;Acc:G4N7B6]	MGG_08017	Putative uncharacterized protein [Source:UniProtKB/TrEMBL;Acc:G4MX64]
MGG_13563	Putative uncharacterized protein [Source:UniProtKB/TrEMBL;Acc:G4N8K5]	MGG_08019	F-box domain-containing protein [Source:UniProtKB/TrEMBL;Acc:G4MX66]
MGG_13659	Dicarboxylic amino acid permease [Source:UniProtKB/TrEMBL;Acc:G4NAK4]	MGG_08020	Endoglucanase-4 [Source:UniProtKB/TrEMBL;Acc:G4MX68]
MGG_13782	60S ribosomal protein L19 [Source:UniProtKB/TrEMBL;Acc:G4MRB5]	MGG_08021	HD family hydrolase [Source:UniProtKB/TrEMBL;Acc:G4MX69]
MGG_13801	Beta-galactosidase [Source:UniProtKB/TrEMBL;Acc:G4MRS9]	MGG_08025	Putative uncharacterized protein [Source:UniProtKB/TrEMBL;Acc:G4MXN4]
MGG_13803	Putative uncharacterized protein [Source:UniProtKB/TrEMBL;Acc:G4MRT4]	MGG_08034	Putative uncharacterized protein [Source:UniProtKB/TrEMBL;Acc:G4MXP2]
MGG_13816	Putative uncharacterized protein [Source:UniProtKB/TrEMBL;Acc:G4MKI6]	MGG_08047	Glycerophosphoryl diester phosphodiesterase [Source:UniProtKB/TrEMBL;Acc:G4MXQ5]
MGG_14010	Putative uncharacterized protein [Source:UniProtKB/TrEMBL;Acc:G4NKG9]	MGG_08052	Putative uncharacterized protein [Source:UniProtKB/TrEMBL;Acc:G4MXR0]
MGG_14011	Putative uncharacterized protein [Source:UniProtKB/TrEMBL;Acc:G4NKG5]	MGG_08055	Putative uncharacterized protein [Source:UniProtKB/TrEMBL;Acc:G4MXR3]
MGG_14219	Ubiquitin thioesterase [Source:UniProtKB/TrEMBL;Acc:G5EHE1]	MGG_08063	Pyruvate kinase [Source:UniProtKB/TrEMBL;Acc:G4MXS1]
MGG_14279	Glutamine synthetase [Source:UniProtKB/TrEMBL;Acc:G4NG12]	MGG_08072	Cholesterol oxidase [Source:UniProtKB/TrEMBL;Acc:G4MXT1]
MGG_14297	Adenosylmethionine decarboxylase [Source:UniProtKB/TrEMBL;Acc:G4MQD3]	MGG_08074	NADP-specific glutamate dehydrogenase [Source:UniProtKB/TrEMBL;Acc:G4MXT4]
MGG_14329	BUB protein kinase [Source:UniProtKB/TrEMBL;Acc:G4MQ04]	MGG_08078	Putative uncharacterized protein [Source:UniProtKB/TrEMBL;Acc:G4MY89]
MGG_14561	Regulatory protein Cys-3 [Source:UniProtKB/TrEMBL;Acc:G4MNY4]	MGG_08096	Transmembrane emp24 domain-containing protein 9 [Source:UniProtKB/TrEMBL;Acc:G4MYA9]
MGG_14574	Putative uncharacterized protein [Source:UniProtKB/TrEMBL;Acc:G4MQY5]	MGG_08108	Ureidoglycolate hydrolase [Source:UniProtKB/TrEMBL;Acc:G4MYC2]
MGG_14602	Endo-1,6-beta-D-glucanase [Source:UniProtKB/TrEMBL;Acc:G4MNS0]	MGG_08120	Integral membrane protein [Source:UniProtKB/TrEMBL;Acc:G4MYD8]
MGG_14656	Phosphoglycerate mutase [Source:UniProtKB/TrEMBL;Acc:G4NE23]	MGG_08122	DNA replication licensing factor mcm2 [Source:UniProtKB/TrEMBL;Acc:G4MYE0]
MGG_14657	Putative uncharacterized protein [Source:UniProtKB/TrEMBL;Acc:G4NEA9]	MGG_08158	Putative uncharacterized protein [Source:UniProtKB/TrEMBL;Acc:G4MYU1]
MGG_14664	Putative uncharacterized protein [Source:UniProtKB/TrEMBL;Acc:G4NB08]	MGG_08163	40S ribosomal protein S29 [Source:UniProtKB/Swiss-Prot;Acc:Q5EMX3]
MGG_14712	Putative uncharacterized protein [Source:UniProtKB/TrEMBL;Acc:G4NDT6]	MGG_08164	Protein disulfide-isomerase erp38 [Source:UniProtKB/TrEMBL;Acc:G4MYU8]
MGG_14767	Non-ribosomal peptide synthetase [Source:UniProtKB/TrEMBL;Acc:G4MW47]	MGG_08185	Putative uncharacterized protein [Source:UniProtKB/TrEMBL;Acc:G4MZ81]
MGG_14778	Leptomycin B resistance protein pmd1 [Source:UniProtKB/TrEMBL;Acc:G4MZ49]	MGG_08187	Thiol-specific monooxygenase [Source:UniProtKB/TrEMBL;Acc:G4MZ83]
MGG_14797	Elongation factor G [Source:UniProtKB/TrEMBL;Acc:G4MTI3]	MGG_08190	60S ribosomal protein L4-A [Source:UniProtKB/TrEMBL;Acc:G4MZ86]
MGG_14813	Quinate repressor [Source:UniProtKB/TrEMBL;Acc:G4MV82]	MGG_08203	Multiprotein-bridging factor 1 [Source:UniProtKB/Swiss-Prot;Acc:Q52BY4]
MGG_14837	Putative uncharacterized protein [Source:UniProtKB/TrEMBL;Acc:G4N8S2]	MGG_08207	Putative uncharacterized protein [Source:UniProtKB/TrEMBL;Acc:G4MZA7]
MGG_14853	Riboflavin kinase [Source:UniProtKB/Swiss-Prot;Acc:A4QQ05]	MGG_08208	Putative uncharacterized protein [Source:UniProtKB/TrEMBL;Acc:G4MZB0]
MGG_14863	Trans-aconitate 2-methyltransferase [Source:UniProtKB/TrEMBL;Acc:G4N631]	MGG_08210	Endoplasmic reticulum vesicle protein 25 [Source:UniProtKB/TrEMBL;Acc:G4MZM1]
MGG_14892	Putative uncharacterized protein [Source:UniProtKB/TrEMBL;Acc:G4NGH3]	MGG_08246	Putative uncharacterized protein [Source:UniProtKB/TrEMBL;Acc:G5EHX2]
MGG_14903	Beta-glucosidase 2 [Source:UniProtKB/TrEMBL;Acc:G4NF71]	MGG_08258	Putative uncharacterized protein [Source:UniProtKB/TrEMBL;Acc:G4MXC2]
MGG_14904	Histidinol-phosphate aminotransferase [Source:UniProtKB/TrEMBL;Acc:G4NF63]	MGG_08259	Putative uncharacterized protein [Source:UniProtKB/TrEMBL;Acc:G4MXC1]
MGG_14907	Glutamine-dependent NAD(+) synthetase [Source:UniProtKB/TrEMBL;Acc:G4NF97]	MGG_08267	Putative uncharacterized protein [Source:UniProtKB/TrEMBL;Acc:G4MXB3]
MGG_14913	Putative uncharacterized protein [Source:UniProtKB/TrEMBL;Acc:G4NIU7]	MGG_08268	Putative uncharacterized protein [Source:UniProtKB/TrEMBL;Acc:G4MXB2]
MGG_14914	Putative uncharacterized protein [Source:UniProtKB/TrEMBL;Acc:G4NGK4]	MGG_08276	Putative uncharacterized protein [Source:UniProtKB/TrEMBL;Acc:G4MXA5]
MGG_15011	Putative uncharacterized protein [Source:UniProtKB/TrEMBL;Acc:G5EGW0]	MGG_08300	Putative uncharacterized protein [Source:UniProtKB/TrEMBL;Acc:G4MX74]
MGG_15019	Peroxisomal copper amine oxidase [Source:UniProtKB/TrEMBL;Acc:G4NJD1]	MGG_08341	Putative uncharacterized protein [Source:UniProtKB/TrEMBL;Acc:G4MWF6]
MGG_15062	Putative uncharacterized protein [Source:UniProtKB/TrEMBL;Acc:G4MYT3]	MGG_08343	Proteasome subunit alpha type-4 [Source:UniProtKB/TrEMBL;Acc:G4MWF3]
MGG_15085	Putative uncharacterized protein [Source:UniProtKB/TrEMBL;Acc:G4MUI4]	MGG_08366	Putative uncharacterized protein [Source:UniProtKB/TrEMBL;Acc:G4MWC9]
MGG_15277	Putative uncharacterized protein [Source:UniProtKB/TrEMBL;Acc:G4N895]	MGG_08455	Putative uncharacterized protein [Source:UniProtKB/TrEMBL;Acc:G4NA86]
MGG_15337	Zygote-specific protein [Source:UniProtKB/TrEMBL;Acc:G4MX47]	MGG_08457	Putative uncharacterized protein [Source:UniProtKB/TrEMBL;Acc:G4NA92]
MGG_15528	Putative uncharacterized protein [Source:UniProtKB/TrEMBL;Acc:G4MYZ9]	MGG_08476	Putative uncharacterized protein [Source:UniProtKB/TrEMBL;Acc:G4NAM1]
MGG_15637	Putative uncharacterized protein [Source:UniProtKB/TrEMBL;Acc:G4MWY3]	MGG_08486	Beta-lactamase [Source:UniProtKB/TrEMBL;Acc:G4NAN2]
MGG_15672	Threonyl-tRNA synthetase [Source:UniProtKB/TrEMBL;Acc:G4MYL4]	MGG_08494	Cytochrome P450 52A13 [Source:UniProtKB/TrEMBL;Acc:G4NAN9]
MGG_15688	Putative uncharacterized protein [Source:UniProtKB/TrEMBL;Acc:G4MZ51]	MGG_08495	Putative uncharacterized protein [Source:UniProtKB/TrEMBL;Acc:G4NAP0]
MGG_15745	Putative uncharacterized protein [Source:UniProtKB/TrEMBL;Acc:G4MUC8]	MGG_08554	Amidohydrolase [Source:UniProtKB/TrEMBL;Acc:G4N5X6]
MGG_15751	Putative uncharacterized protein [Source:UniProtKB/TrEMBL;Acc:G4MUF2]	MGG_08561	RING finger and CHY zinc finger domain-containing protein [Source:UniProtKB/TrEMBL;Acc:G4N638]
MGG_15861	Putative uncharacterized protein [Source:UniProtKB/TrEMBL;Acc:G4MT63]	MGG_08577	Putative uncharacterized protein [Source:UniProtKB/TrEMBL;Acc:G4N658]
MGG_15866	Putative uncharacterized protein [Source:UniProtKB/TrEMBL;Acc:G4MTJ7]	MGG_08584	Aconitate hydratase [Source:UniProtKB/TrEMBL;Acc:G4N667]
MGG_15873	Putative uncharacterized protein [Source:UniProtKB/TrEMBL;Acc:G4MTN7]	MGG_08591	Putative uncharacterized protein [Source:UniProtKB/TrEMBL;Acc:G4N676]
MGG_15874	Putative uncharacterized protein [Source:UniProtKB/TrEMBL;Acc:G4MTN8]	MGG_08611	Putative uncharacterized protein [Source:UniProtKB/TrEMBL;Acc:G4MKZ9]
MGG_15990	Putative uncharacterized protein [Source:UniProtKB/TrEMBL;Acc:G4MME7]	MGG_08622	Nucleoside diphosphate kinase [Source:UniProtKB/TrEMBL;Acc:G4ML11]
MGG_16105	Putative uncharacterized protein [Source:UniProtKB/TrEMBL;Acc:G4MQY1]	MGG_08623	Neutral alpha-glucosidase AB [Source:UniProtKB/TrEMBL;Acc:G4ML12]
MGG_16186	Putative uncharacterized protein [Source:UniProtKB/TrEMBL;Acc:G4MMG8]	MGG_08649	Farnesyl pyrophosphate synthase [Source:UniProtKB/TrEMBL;Acc:G4MLE9]
MGG_16194	Putative uncharacterized protein [Source:UniProtKB/TrEMBL;Acc:G4MMK1]	MGG_08688	Mitochondrial inner membrane protein [Source:UniProtKB/TrEMBL;Acc:G4NFW9]
MGG_16203	SMC1A protein [Source:UniProtKB/TrEMBL;Acc:G4MMY8]	MGG_08710	Vacuolar calcium ion transporter [Source:UniProtKB/TrEMBL;Acc:G4NFU3]
MGG_16204	60S ribosomal protein L12 [Source:UniProtKB/TrEMBL;Acc:G4MMY9]	MGG_08722	Putative uncharacterized protein [Source:UniProtKB/TrEMBL;Acc:G4NFT7]
MGG_16230	Succinyl-CoA ligase subunit beta [Source:UniProtKB/TrEMBL;Acc:G4MNV7]	MGG_08725	D-lactate dehydrogenase [Source:UniProtKB/TrEMBL;Acc:G4NFT6]
MGG_16276	Putative uncharacterized protein [Source:UniProtKB/TrEMBL;Acc:G4MQP5]	MGG_08730	Putative uncharacterized protein [Source:UniProtKB/TrEMBL;Acc:G4NFT2]
MGG_16361	H/K ATPase alpha subunit [Source:UniProtKB/TrEMBL;Acc:G4MLR5]	MGG_08744	Putative uncharacterized protein [Source:UniProtKB/TrEMBL;Acc:G4NFR7]
MGG_16375	Aldehyde reductase [Source:UniProtKB/TrEMBL;Acc:G4MM60]	MGG_08757	DNA binding regulatory protein AmdX [Source:UniProtKB/TrEMBL;Acc:G4NFQ2]
MGG_16432	Putative uncharacterized protein [Source:UniProtKB/TrEMBL;Acc:G4MNM3]	MGG_08758	Aminopeptidase Y [Source:UniProtKB/TrEMBL;Acc:G4NFQ1]
MGG_16649	Putative uncharacterized protein [Source:UniProtKB/TrEMBL;Acc:G4N1N2]	MGG_08760	High-affinity nicotinic acid transporter [Source:UniProtKB/TrEMBL;Acc:G4NFP9]
MGG_16711	Putative uncharacterized protein [Source:UniProtKB/TrEMBL;Acc:G4N3R7]	MGG_08809	Putative uncharacterized protein [Source:UniProtKB/TrEMBL;Acc:G4NFI8]
MGG_16739	Eukaryotic translation initiation factor 5A [Source:UniProtKB/TrEMBL;Acc:G4N4U7]	MGG_08830	Putative uncharacterized protein [Source:UniProtKB/TrEMBL;Acc:G4MUR9]
MGG_16749	Putative uncharacterized protein [Source:UniProtKB/TrEMBL;Acc:G4N4Y6]	MGG_08832	C-5 sterol desaturase [Source:UniProtKB/TrEMBL;Acc:G4MV29]
MGG_16790	Putative uncharacterized protein [Source:UniProtKB/TrEMBL;Acc:G4N0Z1]	MGG_08834	Ribosomal protein L28e [Source:UniProtKB/TrEMBL;Acc:G4MV31]
MGG_16841	Putative uncharacterized protein [Source:UniProtKB/TrEMBL;Acc:G4N3U5]	MGG_08835	Malate dehydrogenase [Source:UniProtKB/TrEMBL;Acc:G4MV32]
MGG_16900	Putative uncharacterized protein [Source:UniProtKB/TrEMBL;Acc:G4N5P8]	MGG_08842	Pyruvate dehydrogenase complex protein X component [Source:UniProtKB/TrEMBL;Acc:G4MV39]
MGG_16901	ATP-dependent RNA helicase DBP2 [Source:UniProtKB/Swiss-Prot;Acc:A4QSS5]	MGG_08880	Putative uncharacterized protein [Source:UniProtKB/TrEMBL;Acc:G4MVI8]
MGG_16927	Putative uncharacterized protein [Source:UniProtKB/TrEMBL;Acc:G4N107]	MGG_08888	Putative uncharacterized protein [Source:UniProtKB/TrEMBL;Acc:G4MVJ9]
MGG_17072	Dihydrolipoyl dehydrogenase [Source:UniProtKB/TrEMBL;Acc:G4N7G5]	MGG_08895	Fructose-1,6-bisphosphatase [Source:UniProtKB/TrEMBL;Acc:G4MVK8]
MGG_17107	Putative uncharacterized protein [Source:UniProtKB/TrEMBL;Acc:G4N8X8]	MGG_08897	Asparaginyl-tRNA synthetase [Source:UniProtKB/TrEMBL;Acc:G4MVL0]
MGG_17186		MGG_08898	Differentiation regulator [Source:UniProtKB/TrEMBL;Acc:G4MVL2]
MGG_17278	Argininosuccinate lyase [Source:UniProtKB/TrEMBL;Acc:G4NAI2]	MGG_08905	Triosephosphate isomerase [Source:UniProtKB/TrEMBL;Acc:G4MVL8]
MGG_17373	Putative uncharacterized protein [Source:UniProtKB/TrEMBL;Acc:G4NEL9]	MGG_08914	Putative uncharacterized protein [Source:UniProtKB/TrEMBL;Acc:G4MVM7]
MGG_17399	Adenine phosphoribosyltransferase [Source:UniProtKB/TrEMBL;Acc:G4NB13]	MGG_08922	Putative uncharacterized protein [Source:UniProtKB/TrEMBL;Acc:G4MVN7]
MGG_17436	Putative uncharacterized protein [Source:UniProtKB/TrEMBL;Acc:G4NBJ0]	MGG_08923	Threonine synthase [Source:UniProtKB/TrEMBL;Acc:G4MVN8]
MGG_17437	Acetate non-utilizing protein 9, mitochondrial [Source:UniProtKB/Swiss-Prot;Acc:P0C146]	MGG_08927	Putative uncharacterized protein [Source:UniProtKB/TrEMBL;Acc:G4MVZ8]
MGG_17453	Putative uncharacterized protein [Source:UniProtKB/TrEMBL;Acc:G4NC28]	MGG_08936	Putative uncharacterized protein [Source:UniProtKB/TrEMBL;Acc:G4MW07]
MGG_17514	Putative uncharacterized protein [Source:UniProtKB/TrEMBL;Acc:G4NDW6]	MGG_09015	Putative uncharacterized protein [Source:UniProtKB/TrEMBL;Acc:G5EH87]
MGG_17532	Putative uncharacterized protein [Source:UniProtKB/TrEMBL;Acc:G4NEG2]	MGG_09068	NADPH-dependent 1-acyldihydroxyacetone phosphate reductase [Source:UniProtKB/TrEMBL;Acc:G4N5G2]
MGG_17680	Putative uncharacterized protein [Source:UniProtKB/TrEMBL;Acc:G4NIQ4]	MGG_09071	Aminobenzoyl-glutamate utilization protein B [Source:UniProtKB/TrEMBL;Acc:G4N5G6]
MGG_17683	Putative uncharacterized protein [Source:UniProtKB/TrEMBL;Acc:G4NIS8]	MGG_09079	Putative uncharacterized protein [Source:UniProtKB/TrEMBL;Acc:G4MZT0]
MGG_17708	Putative uncharacterized protein [Source:UniProtKB/TrEMBL;Acc:G4NGU0]	MGG_09080	Arginyl-tRNA synthetase [Source:UniProtKB/TrEMBL;Acc:G4MZT1]
MGG_17733	Putative uncharacterized protein [Source:UniProtKB/TrEMBL;Acc:G4NHB8]	MGG_09119	Potassium transporter [Source:UniProtKB/TrEMBL;Acc:G4N084]
MGG_17802	Putative uncharacterized protein [Source:UniProtKB/TrEMBL;Acc:G4NI53]	MGG_09131	Putative uncharacterized protein [Source:UniProtKB/TrEMBL;Acc:Q2KEU9]
MGG_17828	Putative uncharacterized protein [Source:UniProtKB/TrEMBL;Acc:G4NID0]	MGG_09160	beta-glucosidase 1 [Source:BROAD_Magnaporthe_DB;Acc:MGG_09160]
MGG_17989	Putative uncharacterized protein [Source:UniProtKB/TrEMBL;Acc:G4NJA4]	MGG_09165	Putative uncharacterized protein [Source:UniProtKB/TrEMBL;Acc:Q2KES1]
MGG_18017	Putative uncharacterized protein [Source:UniProtKB/TrEMBL;Acc:G4NJP0]	MGG_09167	Putative uncharacterized protein [Source:UniProtKB/TrEMBL;Acc:Q2KER9]
		MGG_09181	Hydroxymethylglutaryl-CoA lyase [Source:UniProtKB/TrEMBL;Acc:G4MPC7]
		MGG_09190	Aminopeptidase 2 [Source:UniProtKB/TrEMBL;Acc:G4MPD7]
		MGG_09192	IQ calmodulin-binding domain-containing protein domain-containing protein [Source:UniProtKB/TrEMBL;Acc:G4MPD8]
		MGG_09193	L-fucose-proton symporter [Source:UniProtKB/TrEMBL;Acc:G4MPE0]
		MGG_09212	Nitroreductase [Source:UniProtKB/TrEMBL;Acc:G4MPS3]
		MGG_09215	Putative uncharacterized protein [Source:UniProtKB/TrEMBL;Acc:G4MPS6]
		MGG_09226	Fumarate reductase [Source:UniProtKB/TrEMBL;Acc:G4MPT7]
		MGG_09235	DnaJ domain-containing protein [Source:UniProtKB/TrEMBL;Acc:G4MPU8]
		MGG_09237	Putative uncharacterized protein [Source:UniProtKB/TrEMBL;Acc:G4MPV0]
		MGG_09242	Putative uncharacterized protein [Source:UniProtKB/TrEMBL;Acc:G4MPV9]
		MGG_09243	GPI mannosyltransferase 1 [Source:UniProtKB/TrEMBL;Acc:G4MPW0]
		MGG_09249	Peptidase S9 prolyl oligopeptidase active site-containing protein [Source:UniProtKB/TrEMBL;Acc:G4MQ71]
		MGG_09256	Putative uncharacterized protein [Source:UniProtKB/TrEMBL;Acc:G4MQ81]
		MGG_09260	Integral membrane protein [Source:UniProtKB/TrEMBL;Acc:G4MQ87]
		MGG_09285	Putative uncharacterized protein [Source:UniProtKB/TrEMBL;Acc:G4MQN1]
		MGG_09287	Oligosaccharyltransferase alpha subunit [Source:UniProtKB/TrEMBL;Acc:G4MQN7]
		MGG_09321	Putative uncharacterized protein [Source:UniProtKB/TrEMBL;Acc:G4NI79]
		MGG_09337	Putative uncharacterized protein [Source:UniProtKB/TrEMBL;Acc:G4NI63]
		MGG_09352	Minor extracellular protease vpr [Source:UniProtKB/TrEMBL;Acc:G4NI46]
		MGG_09355	NACHT domain-containing protein [Source:UniProtKB/TrEMBL;Acc:G4NI43]
		MGG_09367	Malate dehydrogenase [Source:UniProtKB/TrEMBL;Acc:G4NI27]
		MGG_09383	NIMA-interacting protein TinC, variant [Source:UniProtKB/TrEMBL;Acc:G4NI01]
		MGG_09393	Glutaminyl-tRNA synthetase [Source:UniProtKB/TrEMBL;Acc:G4NHZ1]
		MGG_09395	Putative uncharacterized protein [Source:UniProtKB/TrEMBL;Acc:G4NHY9]
		MGG_09412	Putative uncharacterized protein [Source:UniProtKB/TrEMBL;Acc:G4NHW8]
		MGG_09456	Betaine aldehyde dehydrogenase [Source:UniProtKB/TrEMBL;Acc:G4NHR8]
		MGG_09457	Thymidylate kinase [Source:UniProtKB/TrEMBL;Acc:G4N278]
		MGG_09466	Putative uncharacterized protein [Source:UniProtKB/TrEMBL;Acc:G4N1W4]
		MGG_09489	Putative uncharacterized protein [Source:UniProtKB/TrEMBL;Acc:G4N1T3]
		MGG_09497	Putative uncharacterized protein [Source:UniProtKB/TrEMBL;Acc:G4N1S5]
		MGG_09503	Putative uncharacterized protein [Source:UniProtKB/TrEMBL;Acc:G4N1R9]
		MGG_09507	Putative uncharacterized protein [Source:UniProtKB/TrEMBL;Acc:G4N1R3]
		MGG_09535	ATPase GET3 [Source:UniProtKB/Swiss-Prot;Acc:A4QUI2]
		MGG_09537	MSF1 domain-containing protein [Source:UniProtKB/TrEMBL;Acc:G4N1C5]
		MGG_09540	Tryptophanyl-tRNA synthetase [Source:UniProtKB/TrEMBL;Acc:G4N1C3]
		MGG_09546	Putative uncharacterized protein [Source:UniProtKB/TrEMBL;Acc:G4N1B7]
		MGG_09550	Homoserine kinase [Source:UniProtKB/TrEMBL;Acc:G4N1B3]
		MGG_09564	Protein transport protein SEC24 [Source:UniProtKB/Swiss-Prot;Acc:A4QUL1]
		MGG_09565	CMGC/MAPK/ERK protein kinase [Source:UniProtKB/TrEMBL;Acc:G4N0Z0]
		MGG_09571	Putative uncharacterized protein [Source:UniProtKB/TrEMBL;Acc:G4N0Y1]
		MGG_09601	Alpha-xylosidase [Source:UniProtKB/TrEMBL;Acc:G5EH41]
		MGG_09612	Putative uncharacterized protein [Source:UniProtKB/TrEMBL;Acc:G5EHZ2]
		MGG_09639	Alpha-1,3-glucan synthase Ags2 [Source:UniProtKB/TrEMBL;Acc:G5EHH4]
		MGG_09640	Alpha-amylase 1 [Source:UniProtKB/TrEMBL;Acc:G5EHA8]
		MGG_09641	Putative uncharacterized protein [Source:UniProtKB/TrEMBL;Acc:G4NL54]
		MGG_09668	Gut esterase 1 [Source:UniProtKB/TrEMBL;Acc:G4NKY6]
		MGG_09693	Biotrophy-associated secreted protein 2 [Source:UniProtKB/TrEMBL;Acc:G5EI08]
		MGG_09706	Aerobactin siderophore biosynthesis protein iucB [Source:UniProtKB/TrEMBL;Acc:G4NAI9]
		MGG_09715	Aldo-keto reductase yakc [Source:UniProtKB/TrEMBL;Acc:G4NAH9]
		MGG_09718	Putative uncharacterized protein [Source:UniProtKB/TrEMBL;Acc:G4NAH6]
		MGG_09719	Putative uncharacterized protein [Source:UniProtKB/TrEMBL;Acc:G4NAH5]
		MGG_09743	Putative uncharacterized protein [Source:UniProtKB/TrEMBL;Acc:G4NA42]
		MGG_09760	Putative uncharacterized protein [Source:UniProtKB/TrEMBL;Acc:G4NA25]
		MGG_09782	Putative uncharacterized protein [Source:UniProtKB/TrEMBL;Acc:G4N9Z7]
		MGG_09783	Putative uncharacterized protein [Source:UniProtKB/TrEMBL;Acc:G4N9Z6]
		MGG_09797	Putative uncharacterized protein [Source:UniProtKB/TrEMBL;Acc:G4NIL8]
		MGG_09806	Putative uncharacterized protein [Source:UniProtKB/TrEMBL;Acc:G4NIK8]
		MGG_09807	Putative uncharacterized protein [Source:UniProtKB/TrEMBL;Acc:G4NIK7]
		MGG_09842	Putative uncharacterized protein [Source:UniProtKB/TrEMBL;Acc:G4NIH0]
		MGG_09846	TPR repeat-containing protein [Source:UniProtKB/TrEMBL;Acc:G4NIG6]
		MGG_09866	Flagellar associated protein [Source:UniProtKB/TrEMBL;Acc:G4NIE1]
		MGG_09875	CAS1 domain-containing protein 1 [Source:UniProtKB/TrEMBL;Acc:G4NID2]
		MGG_09882	Putative uncharacterized protein [Source:UniProtKB/TrEMBL;Acc:G4MR32]
		MGG_09884	Manganese resistance protein MNR2 [Source:UniProtKB/TrEMBL;Acc:G4MR33]
		MGG_09902	F-actin-capping protein subunit beta [Source:UniProtKB/TrEMBL;Acc:G4MR53]
		MGG_09916	ATP synthase subunit gamma [Source:UniProtKB/TrEMBL;Acc:G4MR70]
		MGG_09919	Amino transferase [Source:UniProtKB/TrEMBL;Acc:G4MR74]
		MGG_09922	Beta-hexosaminidase subunit beta [Source:UniProtKB/TrEMBL;Acc:G4MR77]
		MGG_09924	Protoporphyrinogen oxidase [Source:UniProtKB/TrEMBL;Acc:G4MR80]
		MGG_09932	Putative uncharacterized protein [Source:UniProtKB/TrEMBL;Acc:G4MRJ8]
		MGG_09941	Nod factor export ATP-binding protein I [Source:UniProtKB/TrEMBL;Acc:G4MRK9]
		MGG_09942	Putative uncharacterized protein [Source:UniProtKB/TrEMBL;Acc:G4MRL0]
		MGG_09972	Putative uncharacterized protein [Source:UniProtKB/TrEMBL;Acc:G4N9N1]
		MGG_10001	Putative uncharacterized protein [Source:UniProtKB/TrEMBL;Acc:G4N9E5]
		MGG_10024	Putative uncharacterized protein [Source:UniProtKB/TrEMBL;Acc:G4N9C1]
		MGG_10027	Calcium-transporting ATPase 1 [Source:UniProtKB/TrEMBL;Acc:G4N9B7]
		MGG_10035	Putative uncharacterized protein [Source:UniProtKB/TrEMBL;Acc:G4N9A9]
		MGG_10098	Putative uncharacterized protein [Source:UniProtKB/TrEMBL;Acc:G4N905]
		MGG_10104	Zinc metalloprotease mde10 [Source:UniProtKB/TrEMBL;Acc:G4N8Z3]
		MGG_10118	ATPase family AAA domain-containing protein 1 [Source:UniProtKB/TrEMBL;Acc:G4N8S5]
		MGG_10127	Exportin-T [Source:UniProtKB/Swiss-Prot;Acc:A4RMB1]
		MGG_10131	MFS transporter [Source:UniProtKB/TrEMBL;Acc:G4NG62]
		MGG_10181	RAN protein kinase [Source:UniProtKB/TrEMBL;Acc:G4MUM7]
		MGG_10192	Eukaryotic translation initiation factor 3 subunit A [Source:UniProtKB/Swiss-Prot;Acc:A4RM69]
		MGG_10252	Putative uncharacterized protein [Source:UniProtKB/TrEMBL;Acc:Q2KEM0]
		MGG_10265	hypothetical protein [Source:BROAD_Magnaporthe_DB;Acc:MGG_10265]
		MGG_10297	Putative uncharacterized protein [Source:UniProtKB/TrEMBL;Acc:G5EH24]
		MGG_10310	Putative uncharacterized protein [Source:UniProtKB/TrEMBL;Acc:G5EHN0]
		MGG_10320	Methylcrotonoyl-CoA carboxylase subunit alpha [Source:UniProtKB/TrEMBL;Acc:G4NJZ1]
		MGG_10325	COP9 signalosome complex subunit 2 [Source:UniProtKB/TrEMBL;Acc:G5EHS2]
		MGG_10327	Putative uncharacterized protein [Source:UniProtKB/TrEMBL;Acc:G4NJT2]
		MGG_10328	Allantoate permease [Source:UniProtKB/TrEMBL;Acc:G5EH66]
		MGG_10330	Glutamate carboxypeptidase 2 [Source:UniProtKB/TrEMBL;Acc:G4NJS7]
		MGG_10357	Prolyl-tRNA synthetase [Source:UniProtKB/TrEMBL;Acc:G4NG70]
		MGG_10358	T-complex protein 1 subunit alpha [Source:UniProtKB/TrEMBL;Acc:G4NG71]
		MGG_10380	Cystathionine-gamma-lyase [Source:UniProtKB/TrEMBL;Acc:G4MYI6]
		MGG_10408	FAD binding domain-containing protein [Source:UniProtKB/TrEMBL;Acc:G4NGA2]
		MGG_10412	Allantoinase [Source:UniProtKB/TrEMBL;Acc:G4NGA5]
		MGG_10440	Endoribonuclease L-PSP [Source:UniProtKB/TrEMBL;Acc:G4MY05]
		MGG_10445	Thermostable alkaline protease [Source:UniProtKB/TrEMBL;Acc:G4MY12]
		MGG_10471	Putative uncharacterized protein [Source:UniProtKB/TrEMBL;Acc:G4MYE7]
		MGG_10529	Fungal specific transcription factor domain-containing protein [Source:UniProtKB/TrEMBL;Acc:G4MKE4]
		MGG_10569	Pyruvate dehydrogenase E1 component subunit beta [Source:UniProtKB/TrEMBL;Acc:G5EGX5]
		MGG_10570	Putative uncharacterized protein [Source:UniProtKB/TrEMBL;Acc:G5EHL2]
		MGG_10572	Hydrolase [Source:UniProtKB/TrEMBL;Acc:G4NKP8]
		MGG_10574	GNAT family N-acetyltransferase [Source:UniProtKB/TrEMBL;Acc:G5EHC9]
		MGG_10581	Putative uncharacterized protein [Source:UniProtKB/TrEMBL;Acc:G4NKN8]
		MGG_10583	12-oxophytodienoate reductase 1 [Source:UniProtKB/TrEMBL;Acc:G5EHQ2]
		MGG_10586	Putative uncharacterized protein [Source:UniProtKB/TrEMBL;Acc:G5EH68]
		MGG_10607	Enolase [Source:UniProtKB/TrEMBL;Acc:G4MQ03]
		MGG_10633	AP-1 complex subunit mu-1 [Source:UniProtKB/TrEMBL;Acc:G4MQC8]
		MGG_10653	Eukaryotic translation initiation factor 3 subunit F [Source:UniProtKB/Swiss-Prot;Acc:A4R0E5]
		MGG_10660	Putative uncharacterized protein [Source:UniProtKB/TrEMBL;Acc:G4MS16]
		MGG_10692	Putative uncharacterized protein [Source:UniProtKB/TrEMBL;Acc:G4N9Q9]
		MGG_10697	Putative uncharacterized protein [Source:UniProtKB/TrEMBL;Acc:G4NIC1]
		MGG_10720	Guanyl-specific ribonuclease F1 [Source:UniProtKB/TrEMBL;Acc:G4NI95]
		MGG_10800	Sarcosine oxidase [Source:UniProtKB/TrEMBL;Acc:G4MVI1]
		MGG_10819	Putative uncharacterized protein [Source:UniProtKB/TrEMBL;Acc:G4MYX9]
		MGG_10847	Putative uncharacterized protein [Source:UniProtKB/TrEMBL;Acc:G4N395]
		MGG_10868	Putative uncharacterized protein [Source:UniProtKB/TrEMBL;Acc:G4MXY6]
		MGG_10876	Putative uncharacterized protein [Source:UniProtKB/TrEMBL;Acc:G4NG47]
		MGG_10941	Cation-transporting ATPase pacS [Source:UniProtKB/TrEMBL;Acc:G4N3A4]
		MGG_11115	Putative uncharacterized protein [Source:UniProtKB/TrEMBL;Acc:G4MWP3]
		MGG_11148	Putative uncharacterized protein [Source:UniProtKB/TrEMBL;Acc:G4MVC7]
		MGG_11165	Putative uncharacterized protein [Source:UniProtKB/TrEMBL;Acc:G4MUU8]
		MGG_11176	Putative uncharacterized protein [Source:UniProtKB/TrEMBL;Acc:G4MUB4]
		MGG_11185	Putative uncharacterized protein [Source:UniProtKB/TrEMBL;Acc:G4MTI5]
		MGG_11201	DNA-binding protein creA [Source:UniProtKB/TrEMBL;Acc:G4MSK4]
		MGG_11237	Putative uncharacterized protein [Source:UniProtKB/TrEMBL;Acc:G4MY72]
		MGG_11311	Putative uncharacterized protein [Source:UniProtKB/TrEMBL;Acc:G4MW01]
		MGG_11327	Amino-acid permease inda1 [Source:UniProtKB/TrEMBL;Acc:G4MV66]
		MGG_11382	Translation initiation factor RLI1 [Source:UniProtKB/TrEMBL;Acc:G4MSV3]
		MGG_11410	Putative uncharacterized protein [Source:UniProtKB/TrEMBL;Acc:G4MYY7]
		MGG_11412	Tubulin alpha chain [Source:UniProtKB/TrEMBL;Acc:G4MYY2]
		MGG_11450	Homoserine dehydrogenase [Source:UniProtKB/TrEMBL;Acc:G4NCU5]
		MGG_11454	Vacuolar calcium ion transporter [Source:UniProtKB/TrEMBL;Acc:G4NCW8]
		MGG_11480	Succinyl-CoA:3-ketoacid-coenzyme A transferase subunit A [Source:UniProtKB/TrEMBL;Acc:G4NDZ5]
		MGG_11496	Putative uncharacterized protein [Source:UniProtKB/TrEMBL;Acc:G4NEK8]
		MGG_11525	Putative uncharacterized protein [Source:UniProtKB/TrEMBL;Acc:G4NAZ4]
		MGG_11529	Putative uncharacterized protein [Source:UniProtKB/TrEMBL;Acc:G4NB09]
		MGG_11541	Phosphoribosylformylglycinamidine synthase [Source:UniProtKB/TrEMBL;Acc:G4NB68]
		MGG_11547	Putative uncharacterized protein [Source:UniProtKB/TrEMBL;Acc:G4NB88]
		MGG_11561	Putative uncharacterized protein [Source:UniProtKB/TrEMBL;Acc:G4NBH6]
		MGG_11574	Agmatinase [Source:UniProtKB/TrEMBL;Acc:G4NC12]
		MGG_11577	Mitochondrial 2-oxodicarboxylate transporter [Source:UniProtKB/TrEMBL;Acc:G4NC23]
		MGG_11611	Putative uncharacterized protein [Source:UniProtKB/TrEMBL;Acc:G4ND90]
		MGG_11613	Alkaline phosphatase D [Source:UniProtKB/TrEMBL;Acc:G4ND96]
		MGG_11638	Lovastatin nonaketide synthase [Source:UniProtKB/TrEMBL;Acc:G4NDV1]
		MGG_11682	Phenylacetone monooxygenase [Source:UniProtKB/TrEMBL;Acc:G4NET0]
		MGG_11723	Cystathionine beta-synthase [Source:UniProtKB/TrEMBL;Acc:G4MR57]
		MGG_11724	Putative uncharacterized protein [Source:UniProtKB/TrEMBL;Acc:G4MR56]
		MGG_11737	Putative uncharacterized protein [Source:UniProtKB/TrEMBL;Acc:G4MQB3]
		MGG_11764	Putative uncharacterized protein [Source:UniProtKB/TrEMBL;Acc:G4MPR7]
		MGG_11776	40S ribosomal protein S0 [Source:UniProtKB/Swiss-Prot;Acc:A4R188]
		MGG_11786	Putative uncharacterized protein [Source:UniProtKB/TrEMBL;Acc:G4MNV4]
		MGG_11861	1,3-beta-glucanosyltransferase gel4 [Source:UniProtKB/TrEMBL;Acc:G4MLP9]
		MGG_11870	Putative uncharacterized protein [Source:UniProtKB/TrEMBL;Acc:G4ML73]
		MGG_11879	Putative uncharacterized protein [Source:UniProtKB/TrEMBL;Acc:G4MKT4]
		MGG_11889	T-complex protein 1 subunit epsilon [Source:UniProtKB/TrEMBL;Acc:G4MKA7]
		MGG_11897	Golgi apparatus membrane protein TVP18 [Source:UniProtKB/Swiss-Prot;Acc:A4R2N5]
		MGG_11902	Mitochondrial dynamin GTPase [Source:UniProtKB/TrEMBL;Acc:G4MRW6]
		MGG_11914	Putative uncharacterized protein [Source:UniProtKB/TrEMBL;Acc:G4MRG0]
		MGG_11927	3-oxoacyl- [Source:UniProtKB/TrEMBL;]
		MGG_11934	Acetylornithine aminotransferase [Source:UniProtKB/TrEMBL;Acc:G4MQZ8]
		MGG_12102	tRNA wybutosine-synthesizing protein 2 [Source:UniProtKB/TrEMBL;Acc:G4NH67]
		MGG_12108	Leucine Rich Repeat domain-containing protein [Source:UniProtKB/TrEMBL;Acc:G4NH39]
		MGG_12174	Putative uncharacterized protein [Source:UniProtKB/TrEMBL;Acc:G4NF48]
		MGG_12210	Putative uncharacterized protein [Source:UniProtKB/TrEMBL;Acc:G4NGI2]
		MGG_12214	Fatty acid synthase S-acetyltransferase [Source:UniProtKB/TrEMBL;Acc:G4NGE4]
		MGG_12247	hypothetical protein [Source:BROAD_Magnaporthe_DB;Acc:MGG_12247]
		MGG_12264	Putative uncharacterized protein [Source:UniProtKB/TrEMBL;Acc:G4MXP1]
		MGG_12275	Putative uncharacterized protein [Source:UniProtKB/TrEMBL;Acc:G4MY98]
		MGG_12316	Putative uncharacterized protein [Source:UniProtKB/TrEMBL;Acc:G4MZA8]
		MGG_12403	5'-3' exoribonuclease 1 [Source:UniProtKB/TrEMBL;Acc:G4MV17]
		MGG_12463	Putative uncharacterized protein [Source:UniProtKB/TrEMBL;Acc:G4MWF4]
		MGG_12521	Putative uncharacterized protein [Source:UniProtKB/TrEMBL;Acc:G5EHP3]
		MGG_12551	Putative uncharacterized protein [Source:UniProtKB/TrEMBL;Acc:G4NLB6]
		MGG_12594	Tetraspanin [Source:UniProtKB/TrEMBL;Acc:G4NJ17]
		MGG_12606	Putative uncharacterized protein [Source:UniProtKB/TrEMBL;Acc:G5EI65]
		MGG_12627	Putative uncharacterized protein [Source:UniProtKB/TrEMBL;Acc:G4NJF2]
		MGG_12646	Nuclease domain-containing protein 1 [Source:UniProtKB/TrEMBL;Acc:G5EHM8]
		MGG_12647	Ser/Thr protein phosphatase family protein [Source:UniProtKB/TrEMBL;Acc:G4NJK9]
		MGG_12749	Glutathione reductase [Source:UniProtKB/TrEMBL;Acc:G4N9X2]
		MGG_12752	Epidermal retinal dehydrogenase 2 [Source:UniProtKB/TrEMBL;Acc:G4NAB2]
		MGG_12760	Anthranilate synthase component I; Anthranilate synthase component I, variant [Source:UniProtKB/TrEMBL;Acc:G4NAD1]
		MGG_12767	2-oxoglutarate dehydrogenase [Source:UniProtKB/TrEMBL;Acc:G4NAT3]
		MGG_12775	Voltage-gated K+ channel beta subunit [Source:UniProtKB/TrEMBL;Acc:G4N5Y7]
		MGG_12792	Alpha/beta hydrolase fold protein [Source:UniProtKB/TrEMBL;Acc:G4N6B8]
		MGG_12797	Putative uncharacterized protein [Source:UniProtKB/TrEMBL;Acc:G4N6D6]
		MGG_12804	Putative uncharacterized protein [Source:UniProtKB/TrEMBL;Acc:G4N6M5]
		MGG_12805	Tryptophan synthase [Source:UniProtKB/TrEMBL;Acc:G4N6M6]
		MGG_12847	Putative uncharacterized protein [Source:UniProtKB/TrEMBL;Acc:G4N7T9]
		MGG_12858	Putative uncharacterized protein [Source:UniProtKB/TrEMBL;Acc:G4N840]
		MGG_12861	Putative uncharacterized protein [Source:UniProtKB/TrEMBL;Acc:G4N866]
		MGG_12890	Putative uncharacterized protein [Source:UniProtKB/TrEMBL;Acc:G4N5R9]
		MGG_12911	tRNA 2'-phosphotransferase 1 [Source:UniProtKB/TrEMBL;Acc:G4N5A6]
		MGG_12926	Putative uncharacterized protein [Source:UniProtKB/TrEMBL;Acc:G4N4T5]
		MGG_12929	Glyoxylate reductase [Source:UniProtKB/TrEMBL;Acc:G4N4R6]
		MGG_12996	Glutamate-5-semialdehyde dehydrogenase [Source:UniProtKB/TrEMBL;Acc:G4N1R8]
		MGG_13014	Class V chitin synthase [Source:UniProtKB/TrEMBL;Acc:G4N0X3]
		MGG_13031	Putative uncharacterized protein [Source:UniProtKB/TrEMBL;Acc:G4MKY4]
		MGG_13032	Formyl-coenzyme A transferase [Source:UniProtKB/TrEMBL;Acc:G4MKY5]
		MGG_13063	Putative uncharacterized protein [Source:UniProtKB/TrEMBL;Acc:G4MLR2]
		MGG_13068	Venom protein 2 [Source:UniProtKB/TrEMBL;Acc:G4MLS9]
		MGG_13107	Putative uncharacterized protein [Source:UniProtKB/TrEMBL;Acc:G4MMM2]
		MGG_13176	Putative uncharacterized protein [Source:UniProtKB/TrEMBL;Acc:G4MPX7]
		MGG_13245	Translation regulator GCD7 [Source:UniProtKB/TrEMBL;Acc:G4N4B1]
		MGG_13253	Putative uncharacterized protein [Source:UniProtKB/TrEMBL;Acc:G4N485]
		MGG_13261	Putative uncharacterized protein [Source:UniProtKB/TrEMBL;Acc:G4N420]
		MGG_13262	FAD binding domain-containing protein [Source:UniProtKB/TrEMBL;Acc:G4N419]
		MGG_13292	Putative uncharacterized protein [Source:UniProtKB/TrEMBL;Acc:G4N3Q4]
		MGG_13326	Putative uncharacterized protein [Source:UniProtKB/TrEMBL;Acc:G4MZS9]
		MGG_13349	HAL protein kinase [Source:UniProtKB/TrEMBL;Acc:G4MZX7]
		MGG_13426	Putative uncharacterized protein [Source:UniProtKB/TrEMBL;Acc:G4N2J3]
		MGG_13427	NAD/NADP octopine/nopaline dehydrogenase [Source:UniProtKB/TrEMBL;Acc:G4N2J6]
		MGG_13438	Probable Xaa-Pro aminopeptidase PEPP [Source:UniProtKB/Swiss-Prot;Acc:A4RAE9]
		MGG_13439	Putative uncharacterized protein [Source:UniProtKB/TrEMBL;Acc:G4N2Y6]
		MGG_13463	Putative uncharacterized protein [Source:UniProtKB/TrEMBL;Acc:G4N3F1]
		MGG_13465	Putative uncharacterized protein [Source:UniProtKB/TrEMBL;Acc:G4N6E5]
		MGG_13471	Putative uncharacterized protein [Source:UniProtKB/TrEMBL;Acc:G4N6F8]
		MGG_13474	Eukaryotic translation initiation factor eIF-1 [Source:UniProtKB/TrEMBL;Acc:G4N6H4]
		MGG_13485	2-isopropylmalate synthase [Source:UniProtKB/TrEMBL;Acc:G4N6T3]
		MGG_13497	Nicotinate phosphoribosyltransferase [Source:UniProtKB/TrEMBL;Acc:G4N743]
		MGG_13499	Acetyl-CoA acetyltransferase [Source:UniProtKB/TrEMBL;Acc:G4N745]
		MGG_13552	Putative uncharacterized protein [Source:UniProtKB/TrEMBL;Acc:G4N8B6]
		MGG_13622	Fungal cellulose binding domain-containing protein [Source:UniProtKB/TrEMBL;Acc:G4N9L4]
		MGG_13645	50S ribosomal protein L13e [Source:UniProtKB/TrEMBL;Acc:A4R6R9]
		MGG_13651	High-affinity glucose transporter [Source:UniProtKB/TrEMBL;Acc:G4NAG0]
		MGG_13669	Peptide transporter PTR2 [Source:UniProtKB/TrEMBL;Acc:G4MMC7]
		MGG_13715	Beta-lactamase [Source:UniProtKB/TrEMBL;Acc:G4MNS6]
		MGG_13716	Putative uncharacterized protein [Source:UniProtKB/TrEMBL;Acc:G4MNS8]
		MGG_13773	Indoleamine 2,3-dioxygenase subfamily [Source:UniProtKB/TrEMBL;Acc:G4MR88]
		MGG_13778	Zinc finger protein GIS2 [Source:UniProtKB/TrEMBL;Acc:G4MRA3]
		MGG_13806	14-3-3 family protein [Source:UniProtKB/TrEMBL;Acc:G4MRU8]
		MGG_13928	Benzoate 4-monooxygenase [Source:UniProtKB/TrEMBL;Acc:G4N2W7]
		MGG_13963	Aromatic and neutral aliphatic amino acid permease [Source:UniProtKB/TrEMBL;Acc:G4NAM0]
		MGG_13986	Delta(14)-sterol reductase [Source:UniProtKB/TrEMBL;Acc:G4N5U8]
		MGG_14057	Lipase 5 [Source:UniProtKB/TrEMBL;Acc:G4NLA1]
		MGG_14157	Putative uncharacterized protein [Source:UniProtKB/TrEMBL;Acc:G4NIL4]
		MGG_14203	Amino acid transporter [Source:UniProtKB/TrEMBL;Acc:G4NK77]
		MGG_14270	Putative uncharacterized protein [Source:UniProtKB/TrEMBL;Acc:G4MLG2]
		MGG_14302	Putative uncharacterized protein [Source:UniProtKB/TrEMBL;Acc:G4MQC4]
		MGG_14303	Beta-xylosidase [Source:UniProtKB/TrEMBL;Acc:G4MQC3]
		MGG_14349	Translation factor pelota [Source:UniProtKB/TrEMBL;Acc:G4NBW5]
		MGG_14463	Putative uncharacterized protein [Source:UniProtKB/TrEMBL;Acc:G4N059]
		MGG_14590	Putative uncharacterized protein [Source:UniProtKB/TrEMBL;Acc:G4MQ52]
		MGG_14592	Putative uncharacterized protein [Source:UniProtKB/TrEMBL;Acc:G4MQ45]
		MGG_14647	Metalloreductase Fre8 [Source:UniProtKB/TrEMBL;Acc:G4NDF9]
		MGG_14666	Protein transport protein SEC13 [Source:UniProtKB/Swiss-Prot;Acc:A4REK3]
		MGG_14711	Putative uncharacterized protein [Source:UniProtKB/TrEMBL;Acc:G4NDT5]
		MGG_14715	Putative uncharacterized protein [Source:UniProtKB/TrEMBL;Acc:G4NDY2]
		MGG_14719	Putative uncharacterized protein [Source:UniProtKB/TrEMBL;Acc:G4NEE4]
		MGG_14791	Putative uncharacterized protein [Source:UniProtKB/TrEMBL;Acc:G4MTE8]
		MGG_14801	IdgA domain-containing protein [Source:UniProtKB/TrEMBL;Acc:G4MTY5]
		MGG_14874	Histone chaperone asf-1 [Source:UniProtKB/TrEMBL;Acc:G4N9J2]
		MGG_14886	Sphingolipid C9-methyltransferase [Source:UniProtKB/TrEMBL;Acc:G4N8M5]
		MGG_14905	L-2-hydroxyglutarate dehydrogenase [Source:UniProtKB/TrEMBL;Acc:G4NF64]
		MGG_14917	Putative uncharacterized protein [Source:UniProtKB/TrEMBL;Acc:G4NGM5]
		MGG_14937	Proline permease [Source:UniProtKB/TrEMBL;Acc:G4NHC9]
		MGG_14971	Elongation factor 3 [Source:UniProtKB/TrEMBL;Acc:G4NHU5]
		MGG_14976	hypothetical protein [Source:BROAD_Magnaporthe_DB;Acc:MGG_14976]
		MGG_15005	Putative uncharacterized protein [Source:UniProtKB/TrEMBL;Acc:G4NLR4]
		MGG_15006	Putative uncharacterized protein [Source:UniProtKB/TrEMBL;Acc:G4NLR5]
		MGG_15015	Putative uncharacterized protein [Source:UniProtKB/TrEMBL;Acc:G4NJA0]
		MGG_15022	Putative uncharacterized protein [Source:UniProtKB/TrEMBL;Acc:G5EI76]
		MGG_15036	RO10 [Source:UniProtKB/TrEMBL;Acc:G5EI03]
		MGG_15038	Glycine dehydrogenase [Source:UniProtKB/TrEMBL;Acc:G5EHG3]
		MGG_15042	Putative uncharacterized protein [Source:UniProtKB/TrEMBL;Acc:Q2KH26]
		MGG_15060	Putative uncharacterized protein [Source:UniProtKB/TrEMBL;Acc:G4MYS6]
		MGG_15072	Importin subunit alpha-1 [Source:UniProtKB/TrEMBL;Acc:G4MZS0]
		MGG_15118	Putative uncharacterized protein [Source:UniProtKB/TrEMBL;Acc:G4N371]
		MGG_15140	Tyrosine-protein phosphatase pmp1 [Source:UniProtKB/TrEMBL;Acc:G4N549]
		MGG_15215	Putative uncharacterized protein [Source:UniProtKB/TrEMBL;Acc:G4N318]
		MGG_15226	Putative uncharacterized protein [Source:UniProtKB/TrEMBL;Acc:G4N0D9]
		MGG_15244	Prenylated Rab acceptor 1 [Source:UniProtKB/TrEMBL;Acc:G4N0I8]
		MGG_15245	Putative uncharacterized protein [Source:UniProtKB/TrEMBL;Acc:G4N0I9]
		MGG_15290	Histidyl-tRNA synthetase [Source:UniProtKB/TrEMBL;Acc:G4N6G1]
		MGG_15294	Proline iminopeptidase [Source:UniProtKB/TrEMBL;Acc:G4MKL3]
		MGG_15344	Putative uncharacterized protein [Source:UniProtKB/TrEMBL;Acc:G4N9T3]
		MGG_15353	Putative uncharacterized protein [Source:UniProtKB/TrEMBL;Acc:G4NAP7]
		MGG_15354	Putative uncharacterized protein [Source:UniProtKB/TrEMBL;Acc:G4NAP8]
		MGG_15429	Putative uncharacterized protein [Source:UniProtKB/TrEMBL;Acc:G4NIM5]
		MGG_15527	Putative uncharacterized protein [Source:UniProtKB/TrEMBL;Acc:G4MYZ8]
		MGG_15565	Putative uncharacterized protein [Source:UniProtKB/TrEMBL;Acc:G4MTP4]
		MGG_15601	TATA-box-binding protein [Source:UniProtKB/TrEMBL;Acc:G4MV80]
		MGG_15606	Putative uncharacterized protein [Source:UniProtKB/TrEMBL;Acc:G4MVL5]
		MGG_15612	Putative uncharacterized protein [Source:UniProtKB/TrEMBL;Acc:G4MW13]
		MGG_15669	Putative uncharacterized protein [Source:UniProtKB/TrEMBL;Acc:G4MYK9]
		MGG_15671	Putative uncharacterized protein [Source:UniProtKB/TrEMBL;Acc:G4MYL3]
		MGG_15700	Putative uncharacterized protein [Source:UniProtKB/TrEMBL;Acc:G4MSH5]
		MGG_15739	Inorganic pyrophosphatase [Source:UniProtKB/TrEMBL;Acc:G4MTX9]
		MGG_15774	Ketol-acid reductoisomerase [Source:UniProtKB/TrEMBL;Acc:G4MW52]
		MGG_15814	Peptidyl-prolyl cis-trans isomerase B [Source:UniProtKB/TrEMBL;Acc:G4MY94]
		MGG_15817	Putative uncharacterized protein [Source:UniProtKB/TrEMBL;Acc:G4MYC3]
		MGG_15868	Argininosuccinate synthase [Source:UniProtKB/TrEMBL;Acc:G4MTK2]
		MGG_15895	Cytochrome c oxidase polypeptide VI [Source:UniProtKB/TrEMBL;Acc:G4MUK8]
		MGG_15899	Putative uncharacterized protein [Source:UniProtKB/TrEMBL;Acc:G4MUY7]
		MGG_15901	Putative uncharacterized protein [Source:UniProtKB/TrEMBL;Acc:G4MV05]
		MGG_15950	Putative uncharacterized protein [Source:UniProtKB/TrEMBL;Acc:G4MWU3]
		MGG_15960	Putative uncharacterized protein [Source:UniProtKB/TrEMBL;Acc:G4MXB6]
		MGG_16053	Putative uncharacterized protein [Source:UniProtKB/TrEMBL;Acc:G4MP80]
		MGG_16096	Putative uncharacterized protein [Source:UniProtKB/TrEMBL;Acc:G4MQI3]
		MGG_16149	ADP,ATP carrier protein [Source:UniProtKB/TrEMBL;Acc:G4MKR0]
		MGG_16187	Putative uncharacterized protein [Source:UniProtKB/TrEMBL;Acc:G4MMG9]
		MGG_16195	Putative uncharacterized protein [Source:UniProtKB/TrEMBL;Acc:G4MMK3]
		MGG_16201	Calmodulin [Source:UniProtKB/Swiss-Prot;Acc:Q9UWF0]
		MGG_16248	30S ribosomal protein S5 [Source:UniProtKB/TrEMBL;Acc:G4MPT3]
		MGG_16298	Putative uncharacterized protein [Source:UniProtKB/TrEMBL;Acc:G4MRK3]
		MGG_16417	Putative uncharacterized protein [Source:UniProtKB/TrEMBL;Acc:G4MN57]
		MGG_16418	Putative uncharacterized protein [Source:UniProtKB/TrEMBL;Acc:G4MN62]
		MGG_16429	Putative uncharacterized protein [Source:UniProtKB/TrEMBL;Acc:G4MNK5]
		MGG_16445	Putative uncharacterized protein [Source:UniProtKB/TrEMBL;Acc:G4MP41]
		MGG_16459	ATP synthase subunit delta [Source:UniProtKB/TrEMBL;Acc:G4MPK2]
		MGG_16462	Cytochrome c1 [Source:UniProtKB/TrEMBL;Acc:G4MPK6]
		MGG_16472	Aminopeptidase 2 [Source:UniProtKB/TrEMBL;Acc:G4MQ02]
		MGG_16595	Putative uncharacterized protein [Source:UniProtKB/TrEMBL;Acc:G4MZX3]
		MGG_16629	Putative uncharacterized protein [Source:UniProtKB/TrEMBL;Acc:G4N0T6]
		MGG_16630	3-hydroxybutyryl-CoA dehydrogenase [Source:UniProtKB/TrEMBL;Acc:G4N0T7]
		MGG_16668	Putative uncharacterized protein [Source:UniProtKB/TrEMBL;Acc:G4N2Z8]
		MGG_16669	CAMK protein kinase [Source:UniProtKB/TrEMBL;Acc:G4N2Z9]
		MGG_16696	Putative uncharacterized protein [Source:UniProtKB/TrEMBL;Acc:G4N3G2]
		MGG_16714	Putative uncharacterized protein [Source:UniProtKB/TrEMBL;Acc:G4N415]
		MGG_16720	Putative uncharacterized protein [Source:UniProtKB/TrEMBL;Acc:G4N4B5]
		MGG_16721	Putative uncharacterized protein [Source:UniProtKB/TrEMBL;Acc:G4N4B6]
		MGG_16728	Putative uncharacterized protein [Source:UniProtKB/TrEMBL;Acc:G4N4J6]
		MGG_16779	Putative uncharacterized protein [Source:UniProtKB/TrEMBL;Acc:G4N0V7]
		MGG_16792	Putative uncharacterized protein [Source:UniProtKB/TrEMBL;Acc:G4N1B4]
		MGG_16836	Putative uncharacterized protein [Source:UniProtKB/TrEMBL;Acc:G4N384]
		MGG_16854	Putative uncharacterized protein [Source:UniProtKB/TrEMBL;Acc:G4N441]
		MGG_16856	Putative uncharacterized protein [Source:UniProtKB/TrEMBL;Acc:G4N461]
		MGG_16866	Cytochrome b-c1 complex subunit Rieske [Source:UniProtKB/TrEMBL;Acc:G4N4E1]
		MGG_16895	Eukaryotic translation initiation factor 3 subunit C [Source:UniProtKB/Swiss-Prot;Acc:A4QSX4]
		MGG_16920	Putative uncharacterized protein [Source:UniProtKB/TrEMBL;Acc:G4N0M9]
		MGG_16969	Putative uncharacterized protein [Source:UniProtKB/TrEMBL;Acc:G4N2H2]
		MGG_17000	Adenylosuccinate synthetase [Source:UniProtKB/Swiss-Prot;Acc:A4QXV8]
		MGG_17001	Actin-like protein 2 [Source:UniProtKB/TrEMBL;Acc:G4N9R1]
		MGG_17038	Putative uncharacterized protein [Source:UniProtKB/TrEMBL;Acc:G4N5X5]
		MGG_17058	Putative uncharacterized protein [Source:UniProtKB/TrEMBL;Acc:G4N738]
		MGG_17062	Putative uncharacterized protein [Source:UniProtKB/TrEMBL;Acc:G4N751]
		MGG_17102	Putative uncharacterized protein [Source:UniProtKB/TrEMBL;Acc:G4N8W2]
		MGG_17103	Putative uncharacterized protein [Source:UniProtKB/TrEMBL;Acc:G4N8W3]
		MGG_17153	Putative uncharacterized protein [Source:UniProtKB/TrEMBL;Acc:G4N695]
		MGG_17246	Putative uncharacterized protein [Source:UniProtKB/TrEMBL;Acc:G4N9D6]
		MGG_17276	Putative uncharacterized protein [Source:UniProtKB/TrEMBL;Acc:G4NAG4]
		MGG_17318	Putative uncharacterized protein [Source:UniProtKB/TrEMBL;Acc:G4NC72]
		MGG_17345	Putative uncharacterized protein [Source:UniProtKB/TrEMBL;Acc:G4NDN6]
		MGG_17430	Putative uncharacterized protein [Source:UniProtKB/TrEMBL;Acc:G4NBF9]
		MGG_17439	Deoxyuridine 5'-triphosphate nucleotidohydrolase [Source:UniProtKB/TrEMBL;Acc:G4NBP9]
		MGG_17452	Putative uncharacterized protein [Source:UniProtKB/TrEMBL;Acc:G4NC27]
		MGG_17455	Putative uncharacterized protein [Source:UniProtKB/TrEMBL;Acc:G4NC44]
		MGG_17472	Putative uncharacterized protein [Source:UniProtKB/TrEMBL;Acc:G4NCX5]
		MGG_17513	Delta-1-pyrroline-5-carboxylate dehydrogenase [Source:UniProtKB/TrEMBL;Acc:G4NDW5]
		MGG_17533	Signal peptidase complex catalytic subunit SEC11 [Source:UniProtKB/Swiss-Prot;Acc:A4RGA1]
		MGG_17558	Putative uncharacterized protein [Source:UniProtKB/TrEMBL;Acc:G4NFH3]
		MGG_17595	Putative uncharacterized protein [Source:UniProtKB/TrEMBL;Acc:G4NG27]
		MGG_17596	Putative uncharacterized protein [Source:UniProtKB/TrEMBL;Acc:G4NG28]
		MGG_17617	Putative uncharacterized protein [Source:UniProtKB/TrEMBL;Acc:G4NG92]
		MGG_17618	Putative uncharacterized protein [Source:UniProtKB/TrEMBL;Acc:G4NG93]
		MGG_17677	Putative uncharacterized protein [Source:UniProtKB/TrEMBL;Acc:G4NIP9]
		MGG_17678	Putative uncharacterized protein [Source:UniProtKB/TrEMBL;Acc:G4NIQ0]
		MGG_17679	Putative uncharacterized protein [Source:UniProtKB/TrEMBL;Acc:G4NIQ3]
		MGG_17695	Putative uncharacterized protein [Source:UniProtKB/TrEMBL;Acc:G4NGP4]
		MGG_17810	Putative uncharacterized protein [Source:UniProtKB/TrEMBL;Acc:G4NI65]
		MGG_17822	Putative uncharacterized protein [Source:UniProtKB/TrEMBL;Acc:G4NIA1]
		MGG_17823	Cyanide hydratase [Source:UniProtKB/TrEMBL;Acc:G4NIA2]
		MGG_17862	Putative uncharacterized protein [Source:UniProtKB/TrEMBL;Acc:G4NK75]
		MGG_17878	Putative uncharacterized protein [Source:UniProtKB/TrEMBL;Acc:G5EHE5]
		MGG_17884	Putative uncharacterized protein [Source:UniProtKB/TrEMBL;Acc:G4NKT0]
		MGG_17888	Putative uncharacterized protein [Source:UniProtKB/TrEMBL;Acc:G5EHF9]
		MGG_17901	Cytochrome c oxidase subunit VIa [Source:UniProtKB/TrEMBL;Acc:G4NL40]
		MGG_17962	Fumarate hydratase [Source:UniProtKB/TrEMBL;Acc:G4NIZ7]
		MGG_17982	Phosphopantothenate-cysteine ligase [Source:UniProtKB/TrEMBL;Acc:G5EH02]
		MGG_18003	ATP synthase subunit D [Source:UniProtKB/TrEMBL;Acc:G4NJF8]
		MGG_18082	Putative uncharacterized protein [Source:UniProtKB/TrEMBL;Acc:G4NL74]
		MGG_18099	Putative uncharacterized protein [Source:UniProtKB/TrEMBL;Acc:Q2KES0]
		MGG_18135	hypothetical protein [Source:BROAD_Magnaporthe_DB;Acc:MGG_18135]
		MGG_18138	hypothetical protein [Source:BROAD_Magnaporthe_DB;Acc:MGG_18138]
