# Supplementary material for: MoSET1 (Histone H3K4 Methyltransferase in Magnaporthe oryzae) Regulates Global Gene Expression during Infection-Related Morphogenesis
Source: PLoS Genet. 2015 Jul 31;11(7):e1005385. doi: 10.1371/journal.pgen.1005385 (PMC4521839; doi:10.1371/journal.pgen.1005385)
Supplement: S6 Table — (XLSX) [file pgen.1005385.s019.xlsx]

## Sheet: up_DEG_GO(MF)
Table S6 Over-represented GO categories in genes differentially expressed between mycelia and germtubes in a MoSET1-dependent or independent manner (mycelia < germtubes)
MoSET1-dependent								MoSET1-independent
GOMFID	Pvalue	FDR	OddsRatio	ExpCount	Count	Size	Term	GOMFID	Pvalue	FDR	OddsRatio	ExpCount	Count	Size	Term
GO:0004871	0.000251887	0.0238202	3.93737	4.4914	13	38	signal transducer activity	GO:0044620	1.20668e-12	1.18657e-10	12.7473	2.6413	19	43	ACP phosphopantetheine attachment site binding
GO:0060089	0.000251887	0.0238202	3.93737	4.4914	13	38	molecular transducer activity	GO:0000036	1.20668e-12	1.18657e-10	12.7473	2.6413	19	43	ACP phosphopantetheine attachment site binding involved in fatty acid biosynthetic process
GO:0000155	0.000281896	0.0238202	8.78663	1.53653	7	13	phosphorelay sensor kinase activity	GO:0051192	1.20668e-12	1.18657e-10	12.7473	2.6413	19	43	prosthetic group binding
GO:0000156	0.000281896	0.0238202	8.78663	1.53653	7	13	phosphorelay response regulator activity	GO:0031177	1.05493e-08	6.2241e-07	13.5356	1.59706	12	26	phosphopantetheine binding
GO:0004673	0.000281896	0.0238202	8.78663	1.53653	7	13	protein histidine kinase activity	GO:0072341	1.05493e-08	6.2241e-07	13.5356	1.59706	12	26	modified amino acid binding
GO:0016775	0.000281896	0.0238202	8.78663	1.53653	7	13	phosphotransferase activity, nitrogenous group as acceptor	GO:0033218	4.78888e-08	2.35453e-06	11.1406	1.78134	12	29	amide binding
GO:0038023	0.000836421	0.0568211	5.4802	2.2457	8	19	signaling receptor activity	GO:0016597	2.61528e-07	1.10215e-05	9.01165	2.02704	12	33	amino acid binding
GO:0016773	0.000938959	0.0568211	1.85792	23.639	39	200	phosphotransferase activity, alcohol group as acceptor	GO:0019842	2.05864e-06	7.59122e-05	7.00101	2.39559	12	39	vitamin binding
GO:0005515	0.00100866	0.0568211	1.40013	104.602	133	885	protein binding	GO:0031406	2.78059e-06	9.11417e-05	6.74968	2.45702	12	40	carboxylic acid binding
GO:0005083	0.00127517	0.064651	3.61164	4.01862	11	34	small GTPase regulator activity	GO:0097159	2.86618e-05	0.000845524	1.58214	128.134	164	2086	organic cyclic compound binding
GO:0030695	0.00154964	0.0714244	3.07168	5.31877	13	45	GTPase regulator activity	GO:0043167	3.72489e-05	0.000998948	1.57149	127.704	163	2079	ion binding
GO:0022804	0.00189795	0.0742328	2.12286	13.0014	24	110	active transmembrane transporter activity	GO:1901363	4.32906e-05	0.00106423	1.56504	128.011	163	2084	heterocyclic compound binding
GO:0005319	0.00190341	0.0742328	9.38931	1.06375	5	9	lipid transporter activity	GO:0038023	8.21502e-05	0.00186418	9.07812	1.16708	7	19	signaling receptor activity
GO:0004872	0.00214683	0.077746	3.32136	4.25501	11	36	receptor activity	GO:0036094	0.000142196	0.00299628	1.57713	80.0989	109	1304	small molecule binding
GO:0060589	0.00238846	0.08073	2.88981	5.55516	13	47	nucleoside-triphosphatase regulator activity	GO:0000166	0.000936992	0.0172758	1.48673	78.4404	103	1277	nucleotide binding
GO:0005099	0.00346357	0.109752	5.63761	1.65473	6	14	Ras GTPase activator activity	GO:1901265	0.000936992	0.0172758	1.48673	78.4404	103	1277	nucleoside phosphate binding
GO:0015662	0.0047542	0.141787	3.7638	2.83668	8	24	ATPase activity, coupled to transmembrane movement of ions, phosphorylative mechanism	GO:0004872	0.00123703	0.0214661	4.44606	2.21132	8	36	receptor activity
GO:0003933	0.00599748	0.168929	22.4795	0.472779	3	4	GTP cyclohydrolase activity	GO:0003677	0.00172883	0.0264772	1.75322	25.0002	40	407	DNA binding
GO:0016301	0.00650896	0.173686	1.6063	27.894	41	236	kinase activity	GO:0004871	0.00179507	0.0264772	4.14806	2.33417	8	38	signal transducer activity
GO:0016881	0.00790639	0.18796	2.67523	4.96418	11	42	acid-amino acid ligase activity	GO:0060089	0.00179507	0.0264772	4.14806	2.33417	8	38	molecular transducer activity
GO:0008061	0.00815605	0.18796	3.34424	3.07307	8	26	chitin binding	GO:0003824	0.00441163	0.0619729	1.36875	208.785	232	3399	catalytic activity
GO:0097367	0.00815605	0.18796	3.34424	3.07307	8	26	carbohydrate derivative binding	GO:0046914	0.00533329	0.0703629	1.44722	55.1601	73	898	transition metal ion binding
GO:0005097	0.00882922	0.194627	5.36205	1.41834	5	12	Rab GTPase activator activity	GO:0048037	0.00579441	0.0703629	1.69909	21.0075	33	342	cofactor binding
								GO:0000155	0.00641848	0.0703629	6.85939	0.798532	4	13	phosphorelay sensor kinase activity
								GO:0004673	0.00641848	0.0703629	6.85939	0.798532	4	13	protein histidine kinase activity
								GO:0016775	0.00641848	0.0703629	6.85939	0.798532	4	13	phosphotransferase activity, nitrogenous group as acceptor
								GO:0043168	0.00647276	0.0703629	1.41665	60.9955	79	993	anion binding
								GO:0004888	0.00667851	0.0703629	11.5522	0.429979	3	7	transmembrane signaling receptor activity
								GO:0016740	0.00759146	0.0772235	1.43579	51.4746	68	838	transferase activity
								GO:0005488	0.00823695	0.0809967	1.34574	223.22	244	3634	binding
								GO:0009055	0.00863878	0.0822078	1.91686	11.3023	20	184	electron carrier activity

## Sheet: down_DEG_GO(MF)
Table S6 Over-represented GO categories in genes differentially expressed between mycelia and germtubes in a MoSET1-dependent or independent manner (mycelia > germtubes)
MoSET1-dependent								MoSET1-independent
GOMFID	Pvalue	FDR	OddsRatio	ExpCount	Count	Size	Term	GOMFID	Pvalue	FDR	OddsRatio	ExpCount	Count	Size	Term
GO:0003735	1.06075e-33	2.87963e-31	11.5494	11.9484	64	120	structural constituent of ribosome	GO:0048037	2.15446e-08	1.4241e-05	2.14623	49.3646	87	342	cofactor binding
GO:0005198	1.10968e-33	2.87963e-31	9.77648	14.2385	70	143	structural molecule activity	GO:0015075	3.99933e-07	0.000132178	2.46578	26.2701	52	182	ion transmembrane transporter activity
GO:0003723	9.34322e-13	1.61638e-10	3.59284	20.7106	56	208	RNA binding	GO:0050662	7.1665e-07	0.000157902	2.28225	31.0333	58	215	coenzyme binding
GO:0003676	1.23319e-06	0.000160007	1.70999	86.5265	127	869	nucleic acid binding	GO:0004298	2.14954e-06	0.000284169	14.9937	2.02077	10	14	threonine-type endopeptidase activity
GO:0035639	4.64616e-05	0.00360687	1.63075	69.3009	100	696	purine ribonucleoside triphosphate binding	GO:0070003	2.14954e-06	0.000284169	14.9937	2.02077	10	14	threonine-type peptidase activity
GO:0032549	5.68757e-05	0.00360687	1.61675	70.4957	101	708	ribonucleoside binding	GO:0022892	3.45492e-06	0.000361004	2.02245	39.2607	67	272	substrate-specific transporter activity
GO:0001882	6.02977e-05	0.00360687	1.61372	70.5953	101	709	nucleoside binding	GO:0008135	3.82304e-06	0.000361004	3.63529	9.23782	24	64	translation factor activity, nucleic acid binding
GO:0032553	6.81233e-05	0.00360687	1.59753	73.3832	104	737	ribonucleotide binding	GO:0008324	5.70406e-06	0.000407123	2.70018	16.4549	35	114	cation transmembrane transporter activity
GO:0032550	7.43364e-05	0.00360687	1.60625	70.0974	100	704	purine ribonucleoside binding	GO:0019829	5.73196e-06	0.000407123	7.10432	3.46418	13	24	cation-transporting ATPase activity
GO:0001883	7.43364e-05	0.00360687	1.60625	70.0974	100	704	purine nucleoside binding	GO:0022890	6.17295e-06	0.000407123	2.90031	13.8567	31	96	inorganic cation transmembrane transporter activity
GO:0032555	7.87456e-05	0.00360687	1.60323	70.197	100	705	purine ribonucleotide binding	GO:0016903	6.77512e-06	0.000407123	5.64396	4.47457	15	31	oxidoreductase activity, acting on the aldehyde or oxo group of donors
GO:0017076	8.33958e-05	0.00360687	1.60023	70.2966	100	706	purine nucleotide binding	GO:0051287	9.70093e-06	0.00053436	4.65791	5.6293	17	39	NAD binding
GO:0005545	0.000448179	0.0178927	36.4275	0.497851	4	5	1-phosphatidylinositol binding	GO:0003743	1.05879e-05	0.000538356	4.34284	6.20666	18	43	translation initiation factor activity
GO:0005524	0.000739468	0.0274131	1.53925	58.7464	82	590	ATP binding	GO:0022891	1.58275e-05	0.000747282	1.98564	35.5079	60	246	substrate-specific transmembrane transporter activity
GO:1901363	0.000911471	0.0299911	1.33304	207.504	242	2084	heterocyclic compound binding	GO:0016620	1.80307e-05	0.000794554	6.00883	3.75287	13	26	oxidoreductase activity, acting on the aldehyde or oxo group of donors, NAD or NADP as acceptor
GO:0097159	0.000970789	0.0299911	1.33075	207.703	242	2086	organic cyclic compound binding	GO:0042625	2.16825e-05	0.000895758	4.26796	5.91798	17	41	ATPase activity, coupled to transmembrane movement of ions
GO:0003849	0.000982369	0.0299911	#DIV/0!	0.298711	3	3	3-deoxy-7-phosphoheptulonate synthase activity	GO:0000287	6.40993e-05	0.00249233	3.79134	6.351	17	44	magnesium ion binding
GO:0032559	0.00118075	0.0339277	1.50945	59.6426	82	599	adenyl ribonucleotide binding	GO:0016491	9.23436e-05	0.00339106	1.44922	129.474	167	897	oxidoreductase activity
GO:0030554	0.00124205	0.0339277	1.5062	59.7421	82	600	adenyl nucleotide binding	GO:0004812	0.000129687	0.00451174	3.92046	5.48496	15	38	aminoacyl-tRNA ligase activity
GO:0016651	0.00145422	0.037737	4.11993	2.88754	9	29	oxidoreductase activity, acting on NAD(P)H	GO:0016875	0.000183043	0.0057615	3.75632	5.6293	15	39	ligase activity, forming carbon-oxygen bonds
GO:0016763	0.00317379	0.0784379	5.47418	1.59312	6	16	transferase activity, transferring pentosyl groups	GO:0016876	0.000183043	0.0057615	3.75632	5.6293	15	39	ligase activity, forming aminoacyl-tRNA and related compounds
GO:0043168	0.00344516	0.0812745	1.35763	98.8732	123	993	anion binding	GO:0005198	0.000194382	0.00584029	2.12067	20.6408	37	143	structural molecule activity
GO:0003746	0.00449839	0.101507	4.97554	1.69269	6	17	translation elongation factor activity	GO:0015078	0.000224794	0.00646038	3.29936	6.92837	17	48	hydrogen ion transmembrane transporter activity
GO:0003777	0.00627335	0.128429	5.69419	1.29441	5	13	microtubule motor activity	GO:0005215	0.000249972	0.00688466	1.64065	52.8288	77	366	transporter activity
GO:0016747	0.0062796	0.128429	2.05755	10.3553	19	104	transferase activity, transferring acyl groups other than amino-acyl groups	GO:0030170	0.000307689	0.00813531	2.75192	9.67085	21	67	pyridoxal phosphate binding
GO:0016874	0.00729735	0.128429	1.78201	16.6282	27	167	ligase activity	GO:0015077	0.000352385	0.00895871	2.80194	9.09348	20	63	monovalent inorganic cation transmembrane transporter activity
GO:0019843	0.00814579	0.128429	7.27971	0.896132	4	9	rRNA binding	GO:0015662	0.00106446	0.0260595	4.27495	3.46418	10	24	ATPase activity, coupled to transmembrane movement of ions, phosphorylative mechanism
GO:0016863	0.00842138	0.128429	13.6329	0.497851	3	5	intramolecular oxidoreductase activity, transposing C=C bonds	GO:0005375	0.00110863	0.0261715	8.95125	1.44341	6	10	copper ion transmembrane transporter activity
GO:0008135	0.00919148	0.128429	2.33637	6.37249	13	64	translation factor activity, nucleic acid binding	GO:0070011	0.00118058	0.026909	1.74217	30.4559	47	211	peptidase activity, acting on L-amino acid peptides
GO:0016842	0.00989817	0.128429	#DIV/0!	0.19914	2	2	amidine-lyase activity	GO:0046961	0.00131871	0.0281184	5.31217	2.4538	8	17	proton-transporting ATPase activity, rotational mechanism
GO:0017056	0.00989817	0.128429	#DIV/0!	0.19914	2	2	structural constituent of nuclear pore	GO:0044769	0.00131871	0.0281184	5.31217	2.4538	8	17	ATPase activity, coupled to transmembrane movement of ions, rotational mechanism
GO:0016417	0.00989817	0.128429	#DIV/0!	0.19914	2	2	S-acyltransferase activity	GO:0003735	0.00139689	0.0288546	2.01375	17.3209	30	120	structural constituent of ribosome
GO:0004748	0.00989817	0.128429	#DIV/0!	0.19914	2	2	ribonucleoside-diphosphate reductase activity, thioredoxin disulfide as acceptor	GO:0016616	0.00172283	0.0334654	2.0358	16.0218	28	111	oxidoreductase activity, acting on the CH-OH group of donors, NAD or NADP as acceptor
GO:0016408	0.00989817	0.128429	#DIV/0!	0.19914	2	2	C-acyltransferase activity	GO:0003824	0.00189868	0.0334654	1.26156	490.615	528	3399	catalytic activity
GO:0004822	0.00989817	0.128429	#DIV/0!	0.19914	2	2	isoleucine-tRNA ligase activity	GO:0030976	0.00190858	0.0334654	23.8254	0.721705	4	5	thiamine pyrophosphate binding
GO:0032947	0.00989817	0.128429	#DIV/0!	0.19914	2	2	protein complex scaffold	GO:1901681	0.00190858	0.0334654	23.8254	0.721705	4	5	sulfur compound binding
GO:0016728	0.00989817	0.128429	#DIV/0!	0.19914	2	2	oxidoreductase activity, acting on CH or CH2 groups, disulfide as acceptor	GO:0016744	0.00190858	0.0334654	23.8254	0.721705	4	5	transferase activity, transferring aldehyde or ketonic groups
GO:0004488	0.00989817	0.128429	#DIV/0!	0.19914	2	2	methylenetetrahydrofolate dehydrogenase (NADP+) activity	GO:0022857	0.00192388	0.0334654	1.56881	44.457	63	308	transmembrane transporter activity
GO:0016743	0.00989817	0.128429	#DIV/0!	0.19914	2	2	carboxyl- or carbamoyltransferase activity	GO:0046933	0.00214261	0.0363144	7.1595	1.58775	6	11	proton-transporting ATP synthase activity, rotational mechanism
GO:0004470	0.00989817	0.128429	#DIV/0!	0.19914	2	2	malic enzyme activity	GO:0016614	0.00237782	0.0392935	1.86363	20.2077	33	140	oxidoreductase activity, acting on CH-OH group of donors
								GO:0004448	0.00299767	0.0460805	#DIV/0!	0.433023	3	3	isocitrate dehydrogenase activity
								GO:0016639	0.00299767	0.0460805	#DIV/0!	0.433023	3	3	oxidoreductase activity, acting on the CH-NH2 group of donors, NAD or NADP as acceptor
								GO:0003984	0.00299767	0.0460805	#DIV/0!	0.433023	3	3	acetolactate synthase activity
								GO:0050661	0.0031722	0.047655	3.84262	3.31984	9	23	NADP binding
								GO:0046943	0.00375486	0.0539557	3.13429	4.61891	11	32	carboxylic acid transmembrane transporter activity
								GO:0005342	0.00375486	0.0539557	3.13429	4.61891	11	32	organic acid transmembrane transporter activity
								GO:0003723	0.00473774	0.0666308	1.62454	30.0229	44	208	RNA binding
								GO:0016769	0.00491336	0.0670923	2.99119	4.76325	11	33	transferase activity, transferring nitrogenous groups
								GO:0043022	0.00507084	0.0670923	11.9102	0.866046	4	6	ribosome binding
								GO:0046873	0.00507506	0.0670923	2.5417	6.78403	14	47	metal ion transmembrane transporter activity
								GO:0050660	0.00532032	0.0689555	1.86884	16.4549	27	114	flavin adenine dinucleotide binding
								GO:0046915	0.00614969	0.0775757	5.11179	1.87643	6	13	transition metal ion transmembrane transporter activity
								GO:0051540	0.0063375	0.0775757	2.86054	4.90759	11	34	metal cluster binding
								GO:0051536	0.0063375	0.0775757	2.86054	4.90759	11	34	iron-sulfur cluster binding
								GO:0016645	0.00660023	0.0793228	4.17722	2.4538	7	17	oxidoreductase activity, acting on the CH-NH group of donors
								GO:0043168	0.00676097	0.0798035	1.27308	143.331	169	993	anion binding
								GO:0046912	0.00830389	0.0930354	5.9588	1.44341	5	10	transferase activity, transferring acyl groups, acyl groups converted into alkyl on transfer
								GO:0015399	0.00830422	0.0930354	2.00085	11.5473	20	80	primary active transmembrane transporter activity
								GO:0015405	0.00830422	0.0930354	2.00085	11.5473	20	80	P-P-bond-hydrolysis-driven transmembrane transporter activity
